# Supplementary material for: Mismatch repair deficiency drives malignant progression and alters the tumor immune microenvironment in glioblastoma models
Source: J Clin Invest. 2025 Dec 23;136(6):e195189. doi: 10.1172/JCI195189 (PMC12987617; doi:10.1172/JCI195189)
Supplement: Supporting data values [file jci-136-195189-s089.xlsx]

## Sheet: Fig1A
	gene_name	normalized_dnds_missense	normalized_dnds_trunc	qvalue	mmr
	PTEN	121.001	573.249	0	non_mmr
	STAG2	18.843	145.339	0	non_mmr
	NF1	5.36397	91.2645	0	non_mmr
	TP53	40.9551	68.2761	0	non_mmr
	RB1	1.98049	47.9355	0	non_mmr
	PIK3R1	12.63	34.4039	0	non_mmr
	DNMT3A	7.85597	27.5808	2.15167128697624e-07	non_mmr
	SETD2	2.11362	14.1379	0	non_mmr
	TSC1	3.33817	12.8955	3.22961041935652e-05	non_mmr
	BCOR	1.86809	7.92797	0.000323883	non_mmr
	ARID1A	2.45935	7.43388	7.41565571554526e-05	non_mmr
	ARID2	2.21489	7.17167	0.00018052	non_mmr
	BRAF	19.1412	6.96913	6.31261321786576e-09	non_mmr
	MSH2	2.44049	6.88354	0.00861077	mmr
	PIK3CA	74.4884	6.33151	0	non_mmr
	ATRX	2.59284	5.85398	0.000111583	non_mmr
	ARID1B	1.59159	5.45111	0.00400893	non_mmr
	MET	3.40391	4.98748	0.0166958	non_mmr
	CREBBP	2.16633	4.2599	0.00936765	non_mmr
	JAK3	4.05517	3.68871	0.0135638	non_mmr
	TSC2	3.25361	3.44263	0.000736518	non_mmr
	MGA	3.19387	3.18552	0.0133419	non_mmr
	ATM	3.41943	3.14535	0.000785041	non_mmr
	CARD11	2.97405	2.61635	0.00668356	non_mmr
	PRKDC	2.75071	2.3431	0.00336419	non_mmr
	FLT4	3.11624	2.14105	8.35465109807343e-05	non_mmr
	NSD1	4.11591	1.77489	0.0120038	non_mmr
	FAT1	2.85493	1.52697	2.93526734595455e-06	non_mmr
	KMT2D	2.69445	1.49371	8.38922498195217e-07	non_mmr
	PTPN11	24.7324	1.2114	0	non_mmr
	EGFR	12.3827	1.18846	0	non_mmr
	FANCA	2.84995	1.0808	0.0189701	non_mmr
	PDGFRA	6.98621	1.01373	0	non_mmr
	SMARCA4	5.95848	0.876782	5.11828728623209e-06	non_mmr
	SMO	3.53715	0.808979	0.04363	non_mmr
	NOTCH3	2.72217	0.72914	0.0002748	non_mmr
	NOTCH2	3.71969	0.684139	0.0189701	non_mmr
	NOTCH1	2.10418	0.656444	0.0189005	non_mmr
	MTOR	2.42289	0.437381	0.00983535	non_mmr
	FGFR1	6.25734	0	1.61556893833697e-05	non_mmr
	PDGFRB	3.8327	0	0.00155512	non_mmr

## Sheet: Fig1B
	gene	PC1	PC2	class	frq
	ALK	-0.0461822	-0.0449039	oncogene	0.0256679
	APC	-0.00800914	-0.0346093	tumor_suppressor_gene	0.0277632
	ARID1A	0.19204	0.0344247	tumor_suppressor_gene	0.0366684
	ARID1B	0.185814	0.0181539	tumor_suppressor_gene	0.0361446
	ARID2	0.225766	-0.0412519	tumor_suppressor_gene	0.0309062
	ASXL1	0.0307247	0.0313771	tumor_suppressor_gene	0.022263
	ATM	0.0400572	-0.0407221	tumor_suppressor_gene	0.0479309
	ATR	-0.0260517	0.0155188	tumor_suppressor_gene	0.0248821
	ATRX	0.300255	0.0832017	tumor_suppressor_gene	0.0529073
	AXL	-0.0360941	-0.14788	oncogene	0.0167627
	BCOR	0.276968	-0.0575891	tumor_suppressor_gene	0.0293347
	BCORL1	0.167785	-0.387225	tumor_suppressor_gene	0.0193819
	BLM	-0.0190078	-0.089048	tumor_suppressor_gene	0.015715
	BRAF	-0.278268	0.336636	oncogene	0.0282871
	BRCA1	-0.0220263	-0.0302306	tumor_suppressor_gene	0.0209534
	BRCA2	0.0481954	-0.0454307	tumor_suppressor_gene	0.0374542
	BRD4	-0.0939225	0.0022321	ambiguous	0.0246202
	CARD11	-0.086449	-0.0468022	ambiguous	0.0330016
	CBL	-0.0202702	0.122964	tumor_suppressor_gene	0.0165008
	CDKN2A	0.759405	0.0524337	tumor_suppressor_gene	0.0251441
	CDKN2C	0.189839	0.160779	tumor_suppressor_gene	0.0165008
	CIC	-0.157914	0.00854165	tumor_suppressor_gene	0.0332635
	COL7A1	-0.0892828	-0.0661273	ambiguous	0.0227868
	CREBBP	0.0432781	0.054872	tumor_suppressor_gene	0.0382399
	CUX1	-0.0552605	-0.0242713	tumor_suppressor_gene	0.0230487
	DICER1	-0.0341136	-0.0858441	tumor_suppressor_gene	0.0246202
	DNMT3A	0.154898	0.106391	ambiguous	0.0206915
	DOCK8	-0.128155	0.0633242	tumor_suppressor_gene	0.015977
	EGFR	-0.269996	0.280171	oncogene	0.207177
	EP300	-0.061773	-0.0541678	tumor_suppressor_gene	0.0293347
	ERBB3	0.0370261	-0.00525837	oncogene	0.0214772
	ERBB4	-0.148741	-0.0295559	oncogene	0.0165008
	ERG	-0.112523	0.0243236	oncogene	0.0196438
	FANCA	-0.0823534	-0.0738659	tumor_suppressor_gene	0.0314301
	FAT1	-0.125385	-0.0405993	tumor_suppressor_gene	0.057098
	FAT3	-0.169607	-0.108525	ambiguous	0.0196438
	FGFR1	-0.301449	0.232891	oncogene	0.022001
	FLT1	-0.0424089	0.00647126	ambiguous	0.0251441
	FLT3	-0.0875011	-0.0941406	oncogene	0.0212153
	FLT4	-0.134852	-0.0696556	oncogene	0.0429544
	GLI1	-0.0883695	0.00183542	oncogene	0.01912
	GLI2	-0.1036	-0.130811	ambiguous	0.0209534
	GRIN2A	-0.153352	0.000758668	tumor_suppressor_gene	0.025406
	IGF1R	-0.181097	-0.0643858	oncogene	0.0201676
	IKZF1	-0.148797	0.0300888	tumor_suppressor_gene	0.0267156
	JAK3	-0.168251	0.0383021	oncogene	0.0217391
	KAT6A	-0.0418865	-0.00890828	ambiguous	0.022001
	KDM5A	-0.00769507	-0.0180374	ambiguous	0.0193819
	KDR	-0.0565108	-0.0331419	oncogene	0.0277632
	KMT2A	-0.103013	0.0759036	ambiguous	0.0269775
	KMT2B	0.0118076	-0.180119	ambiguous	0.0269775
	KMT2C	0.0220645	0.00414296	tumor_suppressor_gene	0.0233106
	KMT2D	-0.0832445	0.00956461	ambiguous	0.0707177
	LRP1B	-0.193449	0.0207323	tumor_suppressor_gene	0.0272394
	LZTR1	0.186831	0.129108	tumor_suppressor_gene	0.0167627
	MAP3K1	-0.190819	0.112138	tumor_suppressor_gene	0.0225249
	MED12	0.122616	0.0245667	ambiguous	0.0243583
	MET	-0.00376688	-0.0492138	oncogene	0.0356207
	MGA	-0.0422038	-0.0502863	tumor_suppressor_gene	0.031692
	MLH1	0.0583037	0.103636	mmr	0.0117863
	MSH2	0.175338	0.0228182	mmr	0.022001
	MSH6	0.0922826	0.0485516	mmr	0.0199057
	MT-ND5	0.0159111	-0.274731	ambiguous	0.0275013
	MTOR	-0.157253	-0.0416117	ambiguous	0.0280251
	NF1	0.718169	0.0556733	tumor_suppressor_gene	0.174175
	NOTCH1	-0.0654704	-0.0901243	ambiguous	0.0447878
	NOTCH2	-0.164606	-0.00638052	ambiguous	0.0214772
	NOTCH3	-0.122335	-0.0541264	ambiguous	0.0408591
	NSD1	-0.151362	0.0368514	tumor_suppressor_gene	0.0217391
	PBRM1	0.0112159	-0.0481653	tumor_suppressor_gene	0.0196438
	PDGFRA	-0.132519	0.203962	oncogene	0.0552645
	PDGFRB	-0.147564	-0.0402924	oncogene	0.0178104
	PIK3CA	-0.0642238	-0.00152299	oncogene	0.122053
	PIK3CG	-0.00581167	-0.117072	ambiguous	0.0261917
	PIK3R1	0.469359	0.151944	tumor_suppressor_gene	0.0935045
	PMS2	-0.0247859	-0.0816792	mmr	0.0154531
	POLQ	0.100657	-0.0583678	ambiguous	0.0175485
	PRKDC	-0.0179381	-0.0694092	tumor_suppressor_gene	0.0445259
	PTCH1	-0.0535116	-0.0524928	tumor_suppressor_gene	0.0269775
	PTEN	0.343688	0.186763	tumor_suppressor_gene	0.411734
	PTPN11	-0.379024	0.344588	oncogene	0.0463594
	PTPRD	-0.186064	0.0210227	tumor_suppressor_gene	0.0178104
	PTPRT	-0.13872	0.1641	tumor_suppressor_gene	0.0154531
	RB1	0.785369	0.0443155	tumor_suppressor_gene	0.106862
	ROS1	-0.0396824	-0.0414074	oncogene	0.0382399
	SETD2	0.428167	0.096214	tumor_suppressor_gene	0.0526454
	SLX4	-0.036954	-0.0970389	tumor_suppressor_gene	0.0146674
	SMARCA4	-0.185931	0.0958356	ambiguous	0.0230487
	SMO	-0.162408	-0.0157136	oncogene	0.0167627
	SPEN	-0.167626	0.00828368	tumor_suppressor_gene	0.0212153
	SPTA1	-0.0683325	-0.0600825	ambiguous	0.0290728
	STAG2	0.586367	0.0604787	tumor_suppressor_gene	0.0515977
	TERT	-0.148311	-0.171633	oncogene	0.49869
	TET2	-0.0121838	-0.0132194	tumor_suppressor_gene	0.0243583
	TP53	-0.00402366	0.19619	tumor_suppressor_gene	0.299895
	TSC1	0.200953	0.0441581	tumor_suppressor_gene	0.0206915
	TSC2	-0.0476365	0.0572286	tumor_suppressor_gene	0.0369303
	Unknown	0.0842214	-0.392524	ambiguous	0.0193819
	WRN	-0.0037992	-0.083179	tumor_suppressor_gene	0.0209534
	ZFHX3	-0.173644	-0.0610839	tumor_suppressor_gene	0.031692

## Sheet: Fig1C
	Hugo_Symbol	mis_benign	mis_pathogenic	trunc
	EGFR	0.189369	0.753045	0.0575858
	MLH1	0	0.653846	0.346154
	MSH2	0	0.583333	0.416667
	MSH6	0.5	0.225	0.275
	NF1	0	0.129272	0.870728
	PMS2	0	0.5	0.5
	PTEN	0	0.480609	0.519391
	PTPN11	0	0.994048	0.00595238

## Sheet: Fig1D
	Tumor_Sample_Barcode	tmb	gene_name	mutation_type			Shapiro test result
	GENIE-MSK-P-0057016-T01-IM6	392.807	MSH2	WT
	GENIE-UCSF-3564-2741T	229.554	MSH2	WT			gene	pval	pval_6_decimal_places	type
	GENIE-MSK-P-0003529-T01-IM5	182.88	MSH2	WT			MLH1	1.66344486170516e-85	1.66344e-85	WT
	GENIE-UCSF-11483-9008T	138.113	MSH2	WT			MLH1	4.57319350678119e-05	4.57319e-05	mis_pathogenic
	GENIE-MSK-P-0002265-T02-IM5	136.449	MSH2	WT			MLH1	2.48518407847457e-05	2.48518e-05	trunc
	GENIE-MSK-P-0002265-T04-IM5	125.078	MSH2	WT			MLH1	NA	NA	splice
	GENIE-MSK-P-0000944-T01-IM3	115.948	MSH2	WT			MLH1	0.615284	0.615284	mis_benign
	GENIE-MSK-P-0006441-T02-IM5	102.337	MSH2	WT			MSH2	1.94682964593201e-85	1.94683e-85	WT
	GENIE-MSK-P-0065200-T02-IM7	92.0022	MSH2	WT			MSH2	1.33851536898878e-05	1.33852e-05	mis_pathogenic
	GENIE-UCSF-16530-8513T	84.6129	MSH2	WT			MSH2	0.036025	0.036025	trunc
	GENIE-MSK-P-0004400-T01-IM5	75.805	MSH2	WT			MSH2	0.199285	0.199285	splice
	GENIE-MSK-P-0002181-T02-IM5	55.9061	MSH2	mis_pathogenic			MSH2	0.0986679	0.0986679	mis_benign
	GENIE-MSK-P-0015573-T01-IM6	47.82	MSH2	WT			MSH6	2.397209149046e-85	2.39721e-85	WT
	GENIE-DFCI-011395-10250	47.7509	MSH2	trunc			MSH6	0.000243371	0.000243371	mis_pathogenic
	GENIE-MSK-P-0045125-T01-IM6	40.9886	MSH2	mis_pathogenic			MSH6	3.60770322985429e-06	3.6077e-06	trunc
	GENIE-MSK-P-0007917-T02-IM5	32.2171	MSH2	mis_pathogenic			MSH6	NA	NA	splice
	GENIE-DFCI-007202-9747	30.3869	MSH2	trunc			MSH6	1.68467807093325e-11	1.68468e-11	mis_benign
	GENIE-MSK-P-0042314-T01-IM6	29.8875	MSH2	WT			PMS2	2.10412300183233e-85	2.10412e-85	WT
	GENIE-DFCI-004384-9123	28.6505	MSH2	WT			PMS2	0.154213	0.154213	mis_pathogenic
	GENIE-UCSF-3095-9999T	28.5752	MSH2	WT			PMS2	0.710323	0.710323	trunc
	GENIE-MSK-P-0044553-T01-IM6	26.4718	MSH2	WT			PMS2	NA	NA	splice
	GENIE-MSK-P-0099644-T01-IM7	24.5868	MSH2	trunc			PMS2	3.19867122174087e-12	3.19867e-12	mis_benign
	GENIE-DFCI-004991-1890	24.4527	MSH2	WT
	GENIE-MSK-P-0035180-T01-IM6	22.2021	MSH2	WT
	GENIE-MSK-P-0043106-T01-IM6	22.2021	MSH2	WT			kruskal wallis test result
	GENIE-UCSF-1792-1960T	21.4314	MSH2	trunc
	GENIE-UCSF-785568-35199T	20.4125	MSH2	WT			gene	pval	pval_6_decimal_places
	GENIE-DFCI-171951-2394122	19.3907	MSH2	trunc			MLH1	0.00118372	0.00118372
	GENIE-MSK-P-0095797-T01-IM7	19.0349	MSH2	WT			MSH2	1.88920113134182e-10	1.8892e-10
	GENIE-MSK-P-0030954-T02-IM6	18.7864	MSH2	WT			MSH6	5.05702458605751e-11	5.05702e-11
	GENIE-MSK-P-0002347-T01-IM3	18.2511	MSH2	splice			PMS2	0.00809833	0.00809833
	GENIE-DFCI-617884-5995432	18.0056	MSH2	splice
	GENIE-UCSF-785317-32218T	17.7786	MSH2	trunc
	GENIE-DFCI-003263-1370	17.606	MSH2	trunc			pairwise wilcox padj by bonferroni test result
	GENIE-DFCI-617184-5843528	17.0823	MSH2	WT
	GENIE-MSK-P-0019556-T01-IM6	17.0786	MSH2	splice			gene	reference	type	pval	padj	padj_6_decimal_places
	GENIE-MSK-P-0035180-T03-IM6	17.0786	MSH2	WT			MLH1	wild-type	mis_benign	0.0382716	0.153086	0.153086	ns
	GENIE-DFCI-004403-4	16.6278	MSH2	mis_pathogenic			MLH1	wild-type	mis_pathogenic	0.00240808	0.00963231	0.00963231	**
	GENIE-DFCI-169784-2021526	16.6206	MSH2	WT			MLH1	wild-type	splice	0.0518234	0.207294	0.207294	ns
	GENIE-MSK-P-0035180-T04-IM6	16.2246	MSH2	WT			MLH1	wild-type	trunc	0.33294	1	1	ns
	GENIE-DFCI-241100-3446477	16.1589	MSH2	WT			MSH2	wild-type	mis_benign	0.0774807	0.309923	0.309923	ns
	GENIE-MSK-P-0028524-T01-IM6	15.3707	MSH2	WT			MSH2	wild-type	mis_pathogenic	0.000150022	0.000600088	0.000600088	***
	GENIE-MSK-P-0002633-T01-IM3	13.9567	MSH2	splice			MSH2	wild-type	splice	1.81726004187426e-05	7.26904016749705e-05	7.26904e-05	***
	GENIE-DFCI-011265-11690	13.8912	MSH2	splice			MSH2	wild-type	trunc	6.441964111088e-05	0.000257679	0.000257679	***
	GENIE-DFCI-379038-4036422	13.8505	MSH2	mis_pathogenic			MSH6	wild-type	mis_benign	6.63904738075147e-05	0.000199171	0.000199171	***
	GENIE-MSK-P-0012646-T01-IM5	12.3183	MSH2	WT			MSH6	wild-type	mis_pathogenic	0.000960983	0.00288295	0.00288295	**
	GENIE-DFCI-008680-7203	12.1548	MSH2	WT			MSH6	wild-type	splice	NA	NA	NA	NA
	GENIE-DFCI-037075-88060	12.0038	MSH2	WT			MSH6	wild-type	trunc	6.3401619517874e-07	1.90204858553622e-06	1.90205e-06	***
	GENIE-DFCI-354810-3965972	11.5421	MSH2	WT			PMS2	wild-type	mis_benign	0.00913111	0.0273933	0.0273933	*
	GENIE-DFCI-007612-4031	11.2866	MSH2	WT			PMS2	wild-type	mis_pathogenic	0.176266	0.528797	0.528797	ns
	GENIE-MSK-P-0042600-T01-IM6	11.1011	MSH2	WT			PMS2	wild-type	splice	NA	NA	NA	NA
	GENIE-DFCI-449697-4685804	10.157	MSH2	mis_pathogenic			PMS2	wild-type	trunc	0.0792228	0.237668	0.237668	ns
	GENIE-DFCI-004039-4356	9.55018	MSH2	WT
	GENIE-UCSF-15525-6486T	9.21853	MSH2	WT
	GENIE-UCSF-15659-8711T	9.21853	MSH2	WT
	GENIE-UCSF-15823-8003T	8.8893	MSH2	mis_pathogenic
	GENIE-DFCI-554939-5362798	8.77197	MSH2	WT
	GENIE-MSK-P-0081123-T01-IM7	8.72434	MSH2	WT
	GENIE-DFCI-008748-6866	8.68198	MSH2	WT
	GENIE-DFCI-010039-7387	8.68198	MSH2	WT
	GENIE-DFCI-010641-8406	8.68198	MSH2	WT
	GENIE-UCSF-11073-3768T	8.57256	MSH2	WT
	GENIE-UCSF-11969-8373T	8.57256	MSH2	WT
	GENIE-UCSF-12627-9252T	8.56006	MSH2	WT
	GENIE-MSK-P-0028976-T01-IM6	8.53929	MSH2	WT
	GENIE-DFCI-582979-5465632	8.31029	MSH2	WT
	GENIE-UCSF-784022-53096T	8.23083	MSH2	WT
	GENIE-DFCI-448524-4789644	7.84861	MSH2	splice
	GENIE-DFCI-003245-530	7.82487	MSH2	WT
	GENIE-DFCI-004280-289	7.82487	MSH2	WT
	GENIE-DFCI-006169-2489	7.82487	MSH2	WT
	GENIE-DFCI-004195-3661	7.81378	MSH2	WT
	GENIE-DFCI-010808-9073	7.81378	MSH2	WT
	GENIE-DFCI-007627-3918	7.81378	MSH2	WT
	GENIE-DFCI-041976-61072	7.81378	MSH2	WT
	GENIE-MSK-P-0033308-T01-IM6	7.68536	MSH2	WT
	GENIE-MSK-P-0032054-T01-IM6	7.68536	MSH2	WT
	GENIE-UCSF-2568-8075T	7.62006	MSH2	WT
	GENIE-UCSF-3655-9781T	7.62006	MSH2	WT
	GENIE-MSK-P-0010613-T01-IM5	7.58049	MSH2	WT
	GENIE-MSK-P-0006410-T02-IM5	7.58049	MSH2	WT
	GENIE-MSK-P-0003020-T01-IM3	7.51514	MSH2	WT
	GENIE-MSK-P-0098477-T01-IM7	7.1381	MSH2	WT
	GENIE-MSK-P-0022387-T03-IM7	7.1381	MSH2	WT
	GENIE-MSK-P-0090660-T01-IM7	7.1381	MSH2	WT
	GENIE-MSK-P-0059510-T01-IM7	7.1381	MSH2	WT
	GENIE-DFCI-036485-74436	6.94558	MSH2	WT
	GENIE-DFCI-010971-9998	6.94558	MSH2	WT
	GENIE-DFCI-000809-4856	6.94558	MSH2	WT
	GENIE-DFCI-009714-6949	6.94558	MSH2	WT
	GENIE-DFCI-007530-4184	6.94558	MSH2	WT
	GENIE-DFCI-007471-4705	6.94558	MSH2	WT
	GENIE-DFCI-051151-234154	6.92524	MSH2	WT
	GENIE-DFCI-354579-3938221	6.92524	MSH2	WT
	GENIE-DFCI-647229-6269555	6.92524	MSH2	WT
	GENIE-DFCI-665561-6755182	6.92524	MSH2	WT
	GENIE-DFCI-554040-5210031	6.92524	MSH2	WT
	GENIE-DFCI-005247-815	6.84676	MSH2	WT
	GENIE-DFCI-005291-1075	6.84676	MSH2	WT
	GENIE-DFCI-006880-3847	6.84676	MSH2	WT
	GENIE-MSK-P-0037074-T01-IM6	6.83143	MSH2	WT
	GENIE-MSK-P-0034193-T01-IM6	6.83143	MSH2	WT
	GENIE-MSK-P-0028861-T02-IM6	6.83143	MSH2	WT
	GENIE-UCSF-11596-2754T	6.66755	MSH2	WT
	GENIE-UCSF-2986-5958T	6.66755	MSH2	WT
	GENIE-UCSF-1835-2002T	6.66755	MSH2	WT
	GENIE-UCSF-2969-7483T	6.66755	MSH2	WT
	GENIE-MSK-P-0006410-T03-IM5	6.63293	MSH2	WT
	GENIE-DFCI-149147-1525835	6.46356	MSH2	WT
	GENIE-DFCI-268894-3502447	6.46356	MSH2	WT
	GENIE-DFCI-111543-664205	6.46356	MSH2	WT
	GENIE-DFCI-053468-188598	6.46356	MSH2	WT
	GENIE-DFCI-450444-4755203	6.46356	MSH2	WT
	GENIE-DFCI-624756-6540005	6.46356	MSH2	WT
	GENIE-MSK-P-0000918-T01-IM3	6.44155	MSH2	WT
	GENIE-MSK-P-0001819-T01-IM3	6.44155	MSH2	WT
	GENIE-MSK-P-0073420-T01-IM7	6.34498	MSH2	WT
	GENIE-MSK-P-0059038-T03-IM7	6.34498	MSH2	WT
	GENIE-MSK-P-0059038-T02-IM7	6.34498	MSH2	WT
	GENIE-MSK-P-0059038-T01-IM7	6.34498	MSH2	WT
	GENIE-MSK-P-0093727-T01-IM7	6.34498	MSH2	WT
	GENIE-UCSF-2543-9705T	6.1913	MSH2	WT
	GENIE-UCSF-10969-4060T	6.1913	MSH2	WT
	GENIE-UCSF-11666-9722T	6.1913	MSH2	WT
	GENIE-UCSF-1689-1840T	6.1913	MSH2	WT
	GENIE-DFCI-007821-6119	6.07739	MSH2	WT
	GENIE-DFCI-009405-8072	6.07739	MSH2	WT
	GENIE-DFCI-007055-4857	6.07739	MSH2	WT
	GENIE-DFCI-000223-10283	6.07739	MSH2	WT
	GENIE-DFCI-009098-9160	6.07739	MSH2	WT
	GENIE-DFCI-009607-8509	6.07739	MSH2	WT
	GENIE-DFCI-010482-9818	6.07739	MSH2	WT
	GENIE-DFCI-010291-10957	6.07739	MSH2	WT
	GENIE-DFCI-008779-10933	6.07739	MSH2	WT
	GENIE-DFCI-009336-6437	6.07739	MSH2	WT
	GENIE-DFCI-009768-6948	6.07739	MSH2	WT
	GENIE-DFCI-033776-61358	6.07739	MSH2	WT
	GENIE-DFCI-013775-23955	6.07739	MSH2	WT
	GENIE-DFCI-001156-11489	6.07739	MSH2	WT
	GENIE-DFCI-000871-4024	6.07739	MSH2	WT
	GENIE-DFCI-007485-4139	6.07739	MSH2	WT
	GENIE-DFCI-002753-7979	6.07739	MSH2	WT
	GENIE-DFCI-037486-159065	6.00187	MSH2	WT
	GENIE-DFCI-111134-571355	6.00187	MSH2	WT
	GENIE-DFCI-119175-1251909	6.00187	MSH2	mis_benign
	GENIE-DFCI-200267-2455953	6.00187	MSH2	mis_pathogenic
	GENIE-DFCI-379933-4098334	6.00187	MSH2	WT
	GENIE-DFCI-119798-1358660	6.00187	MSH2	WT
	GENIE-DFCI-090227-350066	6.00187	MSH2	WT
	GENIE-DFCI-296572-3824498	6.00187	MSH2	WT
	GENIE-DFCI-619275-6222574	6.00187	MSH2	WT
	GENIE-DFCI-379053-4067382	6.00187	MSH2	WT
	GENIE-DFCI-201508-2774427	6.00187	MSH2	WT
	GENIE-DFCI-237602-3306568	6.00187	MSH2	WT
	GENIE-DFCI-150156-1787029	6.00187	MSH2	WT
	GENIE-DFCI-171042-2210312	6.00187	MSH2	WT
	GENIE-MSK-P-0014578-T01-IM6	5.9775	MSH2	WT
	GENIE-MSK-P-0018220-T01-IM6	5.9775	MSH2	WT
	GENIE-MSK-P-0025594-T01-IM6	5.9775	MSH2	WT
	GENIE-MSK-P-0055498-T01-IM6	5.9775	MSH2	WT
	GENIE-MSK-P-0053683-T01-IM6	5.9775	MSH2	WT
	GENIE-MSK-P-0022387-T02-IM6	5.9775	MSH2	WT
	GENIE-MSK-P-0026242-T01-IM6	5.9775	MSH2	WT
	GENIE-MSK-P-0049092-T01-IM6	5.9775	MSH2	WT
	GENIE-MSK-P-0021775-T01-IM6	5.9775	MSH2	WT
	GENIE-UCSF-13640-3221T	5.9262	MSH2	splice
	GENIE-UCSF-786967-63546T	5.9262	MSH2	WT
	GENIE-DFCI-005968-3280	5.86865	MSH2	WT
	GENIE-DFCI-006040-2532	5.86865	MSH2	WT
	GENIE-DFCI-003316-174	5.86865	MSH2	WT
	GENIE-DFCI-002369-369	5.86865	MSH2	WT
	GENIE-DFCI-005103-776	5.86865	MSH2	WT
	GENIE-DFCI-004872-1684	5.86865	MSH2	WT
	GENIE-DFCI-006687-2808	5.86865	MSH2	WT
	GENIE-DFCI-005649-2254	5.86865	MSH2	WT
	GENIE-UCSF-11191-0813T	5.71504	MSH2	WT
	GENIE-UCSF-3640-0432T	5.71504	MSH2	WT
	GENIE-UCSF-11279-2607T	5.71504	MSH2	WT
	GENIE-UCSF-11434-5915T	5.71504	MSH2	WT
	GENIE-UCSF-11795-7725T	5.71504	MSH2	WT
	GENIE-UCSF-1855-2025T	5.71504	MSH2	WT
	GENIE-UCSF-2363-8034T	5.71504	MSH2	WT
	GENIE-UCSF-2675-3364T	5.71504	MSH2	WT
	GENIE-MSK-P-0010578-T01-IM5	5.68537	MSH2	WT
	GENIE-MSK-P-0006879-T01-IM5	5.68537	MSH2	WT
	GENIE-MSK-P-0007337-T01-IM5	5.68537	MSH2	WT
	GENIE-MSK-P-0005929-T01-IM5	5.68537	MSH2	WT
	GENIE-MSK-P-0013770-T01-IM5	5.68537	MSH2	WT
	GENIE-MSK-P-0003693-T01-IM5	5.68537	MSH2	WT
	GENIE-MSK-P-0004338-T01-IM5	5.68537	MSH2	WT
	GENIE-MSK-P-0010374-T01-IM5	5.68537	MSH2	WT
	GENIE-MSK-P-0005852-T02-IM5	5.68537	MSH2	WT
	GENIE-MSK-P-0012835-T01-IM5	5.68537	MSH2	WT
	GENIE-MSK-P-0005696-T01-IM5	5.68537	MSH2	WT
	GENIE-MSK-P-0006304-T01-IM5	5.68537	MSH2	WT
	GENIE-MSK-P-0012244-T01-IM5	5.68537	MSH2	WT
	GENIE-MSK-P-0013044-T01-IM5	5.68537	MSH2	WT
	GENIE-MSK-P-0010380-T01-IM5	5.68537	MSH2	WT
	GENIE-MSK-P-0012156-T01-IM5	5.68537	MSH2	WT
	GENIE-MSK-P-0011460-T01-IM5	5.68537	MSH2	WT
	GENIE-UCSF-782484-00827T	5.59696	MSH2	WT
	GENIE-UCSF-785473-21051T	5.59696	MSH2	mis_benign
	GENIE-UCSF-12807-0536T	5.59696	MSH2	WT
	GENIE-UCSF-786914-40975T	5.59696	MSH2	WT
	GENIE-MSK-P-0067512-T02-IM7	5.55185	MSH2	WT
	GENIE-MSK-P-0094448-T01-IM7	5.55185	MSH2	WT
	GENIE-MSK-P-0083597-T01-IM7	5.55185	MSH2	WT
	GENIE-MSK-P-0060858-T01-IM7	5.55185	MSH2	WT
	GENIE-MSK-P-0082084-T01-IM7	5.55185	MSH2	WT
	GENIE-MSK-P-0096644-T01-IM7	5.55185	MSH2	WT
	GENIE-MSK-P-0063686-T01-IM7	5.55185	MSH2	WT
	GENIE-MSK-P-0058498-T01-IM7	5.55185	MSH2	WT
	GENIE-MSK-P-0083940-T01-IM7	5.55185	MSH2	WT
	GENIE-MSK-P-0098116-T01-IM7	5.55185	MSH2	WT
	GENIE-MSK-P-0098330-T01-IM7	5.55185	MSH2	WT
	GENIE-DFCI-051281-250041	5.54019	MSH2	WT
	GENIE-DFCI-296422-3794806	5.54019	MSH2	mis_benign
	GENIE-DFCI-480974-4854440	5.54019	MSH2	WT
	GENIE-DFCI-108386-436976	5.54019	MSH2	WT
	GENIE-DFCI-110662-436921	5.54019	MSH2	WT
	GENIE-DFCI-149084-1672241	5.54019	MSH2	WT
	GENIE-DFCI-053163-173555	5.54019	MSH2	WT
	GENIE-DFCI-449191-4584306	5.54019	MSH2	WT
	GENIE-DFCI-516346-4996863	5.54019	MSH2	WT
	GENIE-DFCI-326022-3914241	5.54019	MSH2	WT
	GENIE-DFCI-616787-5713625	5.54019	MSH2	WT
	GENIE-DFCI-619989-5691376	5.54019	MSH2	WT
	GENIE-DFCI-655821-6352952	5.54019	MSH2	WT
	GENIE-DFCI-517391-5001364	5.54019	MSH2	WT
	GENIE-DFCI-647514-6633222	5.54019	MSH2	WT
	GENIE-DFCI-354817-3967867	5.54019	MSH2	WT
	GENIE-DFCI-617008-5845042	5.54019	MSH2	WT
	GENIE-DFCI-418822-4445510	5.54019	MSH2	WT
	GENIE-DFCI-641628-6688212	5.54019	MSH2	WT
	GENIE-DFCI-180632-2710301	5.54019	MSH2	WT
	GENIE-DFCI-237558-3238851	5.54019	MSH2	WT
	GENIE-DFCI-168014-1615437	5.54019	MSH2	WT
	GENIE-MSK-P-0001388-T01-IM3	5.36796	MSH2	WT
	GENIE-MSK-P-0000378-T01-IM3	5.36796	MSH2	WT
	GENIE-MSK-P-0004038-T01-IM3	5.36796	MSH2	WT
	GENIE-UCSF-782294-43762T	5.26773	MSH2	WT
	GENIE-UCSF-15042-9472T	5.26773	MSH2	WT
	GENIE-UCSF-15066-2630T	5.26773	MSH2	WT
	GENIE-UCSF-783659-04860T	5.26773	MSH2	WT
	GENIE-UCSF-1893-2066T	5.23879	MSH2	WT
	GENIE-UCSF-3282-5970T	5.23879	MSH2	WT
	GENIE-UCSF-10553-9731T	5.23879	MSH2	WT
	GENIE-UCSF-10805-6405T	5.23879	MSH2	WT
	GENIE-UCSF-11064-6626T	5.23879	MSH2	WT
	GENIE-UCSF-11133-5217T	5.23879	MSH2	WT
	GENIE-UCSF-11248-3696T	5.23879	MSH2	WT
	GENIE-UCSF-11712-2596T	5.23879	MSH2	WT
	GENIE-UCSF-11918-2660T	5.23879	MSH2	WT
	GENIE-UCSF-11941-4017T	5.23879	MSH2	WT
	GENIE-UCSF-2193-2394T	5.23879	MSH2	WT
	GENIE-UCSF-2259-8307T	5.23879	MSH2	WT
	GENIE-UCSF-2509-9195T	5.23879	MSH2	WT
	GENIE-UCSF-3170-6218T	5.23879	MSH2	WT
	GENIE-UCSF-3386-1071T	5.23879	MSH2	WT
	GENIE-UCSF-3755-7227T	5.23879	MSH2	WT
	GENIE-UCSF-871-1025T	5.23879	MSH2	WT
	GENIE-DFCI-009459-8511	5.20919	MSH2	mis_benign
	GENIE-DFCI-009488-7860	5.20919	MSH2	WT
	GENIE-DFCI-007262-5107	5.20919	MSH2	WT
	GENIE-DFCI-011139-11128	5.20919	MSH2	WT
	GENIE-DFCI-011104-11754	5.20919	MSH2	WT
	GENIE-DFCI-009926-7757	5.20919	MSH2	WT
	GENIE-DFCI-009570-7911	5.20919	MSH2	WT
	GENIE-DFCI-009572-8634	5.20919	MSH2	WT
	GENIE-DFCI-011071-11244	5.20919	MSH2	WT
	GENIE-DFCI-023050-23941	5.20919	MSH2	WT
	GENIE-DFCI-032029-61595	5.20919	MSH2	WT
	GENIE-DFCI-000218-11188	5.20919	MSH2	WT
	GENIE-DFCI-007993-6313	5.20919	MSH2	WT
	GENIE-DFCI-009679-8983	5.20919	MSH2	WT
	GENIE-DFCI-008924-6913	5.20919	MSH2	WT
	GENIE-DFCI-010665-8407	5.20919	MSH2	WT
	GENIE-DFCI-011655-10918	5.20919	MSH2	WT
	GENIE-DFCI-010683-9116	5.20919	MSH2	WT
	GENIE-DFCI-008317-6029	5.20919	MSH2	WT
	GENIE-DFCI-010206-10975	5.20919	MSH2	WT
	GENIE-DFCI-003793-3137	5.20919	MSH2	WT
	GENIE-DFCI-028139-86145	5.20919	MSH2	WT
	GENIE-DFCI-010080-8157	5.20919	MSH2	WT
	GENIE-DFCI-008237-4846	5.20919	MSH2	WT
	GENIE-DFCI-006692-3377	5.20919	MSH2	WT
	GENIE-DFCI-007778-4652	5.20919	MSH2	WT
	GENIE-DFCI-007486-4140	5.20919	MSH2	WT
	GENIE-DFCI-002267-9139	5.20919	MSH2	WT
	GENIE-DFCI-006934-5473	5.20919	MSH2	WT
	GENIE-DFCI-004654-875	5.20919	MSH2	WT
	GENIE-MSK-P-0030898-T01-IM6	5.12357	MSH2	WT
	GENIE-MSK-P-0042827-T01-IM6	5.12357	MSH2	WT
	GENIE-MSK-P-0031663-T01-IM6	5.12357	MSH2	WT
	GENIE-MSK-P-0042543-T01-IM6	5.12357	MSH2	WT
	GENIE-MSK-P-0044612-T01-IM6	5.12357	MSH2	WT
	GENIE-MSK-P-0018020-T01-IM6	5.12357	MSH2	WT
	GENIE-MSK-P-0006304-T02-IM6	5.12357	MSH2	WT
	GENIE-MSK-P-0046925-T03-IM6	5.12357	MSH2	WT
	GENIE-MSK-P-0034918-T01-IM6	5.12357	MSH2	WT
	GENIE-MSK-P-0035696-T01-IM6	5.12357	MSH2	WT
	GENIE-MSK-P-0023463-T01-IM6	5.12357	MSH2	WT
	GENIE-MSK-P-0035925-T01-IM6	5.12357	MSH2	WT
	GENIE-MSK-P-0033073-T02-IM6	5.12357	MSH2	WT
	GENIE-MSK-P-0050637-T01-IM6	5.12357	MSH2	WT
	GENIE-MSK-P-0050127-T01-IM6	5.12357	MSH2	WT
	GENIE-MSK-P-0023823-T01-IM6	5.12357	MSH2	WT
	GENIE-MSK-P-0021258-T01-IM6	5.12357	MSH2	WT
	GENIE-MSK-P-0033409-T01-IM6	5.12357	MSH2	WT
	GENIE-MSK-P-0017856-T01-IM6	5.12357	MSH2	WT
	GENIE-MSK-P-0019341-T01-IM6	5.12357	MSH2	WT
	GENIE-MSK-P-0018793-T01-IM6	5.12357	MSH2	WT
	GENIE-MSK-P-0015179-T01-IM6	5.12357	MSH2	WT
	GENIE-MSK-P-0024983-T01-IM6	5.12357	MSH2	WT
	GENIE-MSK-P-0038265-T01-IM6	5.12357	MSH2	WT
	GENIE-MSK-P-0017471-T01-IM6	5.12357	MSH2	WT
	GENIE-DFCI-108881-571906	5.07851	MSH2	WT
	GENIE-DFCI-168858-1729450	5.07851	MSH2	WT
	GENIE-DFCI-171505-2271353	5.07851	MSH2	WT
	GENIE-DFCI-171537-2331901	5.07851	MSH2	trunc
	GENIE-DFCI-269037-3531050	5.07851	MSH2	WT
	GENIE-DFCI-296576-3824472	5.07851	MSH2	mis_pathogenic
	GENIE-DFCI-326262-3914565	5.07851	MSH2	WT
	GENIE-DFCI-386639-4192142	5.07851	MSH2	WT
	GENIE-DFCI-449623-4714083	5.07851	MSH2	WT
	GENIE-DFCI-517131-4928241	5.07851	MSH2	WT
	GENIE-DFCI-602753-5883619	5.07851	MSH2	WT
	GENIE-DFCI-616841-5881979	5.07851	MSH2	WT
	GENIE-DFCI-616986-5875717	5.07851	MSH2	WT
	GENIE-DFCI-674419-6748755	5.07851	MSH2	WT
	GENIE-DFCI-111075-571383	5.07851	MSH2	WT
	GENIE-DFCI-076929-349286	5.07851	MSH2	WT
	GENIE-DFCI-097912-663853	5.07851	MSH2	WT
	GENIE-DFCI-053421-173752	5.07851	MSH2	WT
	GENIE-DFCI-051213-250049	5.07851	MSH2	WT
	GENIE-DFCI-050929-188603	5.07851	MSH2	WT
	GENIE-DFCI-039179-173712	5.07851	MSH2	WT
	GENIE-DFCI-619478-6217237	5.07851	MSH2	WT
	GENIE-DFCI-379923-4098333	5.07851	MSH2	WT
	GENIE-DFCI-379929-4129742	5.07851	MSH2	WT
	GENIE-DFCI-354837-4003900	5.07851	MSH2	WT
	GENIE-DFCI-379331-4161067	5.07851	MSH2	WT
	GENIE-DFCI-416986-4313023	5.07851	MSH2	WT
	GENIE-DFCI-449459-4720032	5.07851	MSH2	WT
	GENIE-DFCI-326173-3884312	5.07851	MSH2	WT
	GENIE-DFCI-618843-6050025	5.07851	MSH2	WT
	GENIE-DFCI-655455-6499779	5.07851	MSH2	WT
	GENIE-DFCI-417009-4384236	5.07851	MSH2	WT
	GENIE-DFCI-655028-6367745	5.07851	MSH2	WT
	GENIE-DFCI-665943-6749984	5.07851	MSH2	WT
	GENIE-DFCI-619289-6237728	5.07851	MSH2	WT
	GENIE-DFCI-236217-3170207	5.07851	MSH2	WT
	GENIE-DFCI-132240-1358667	5.07851	MSH2	WT
	GENIE-DFCI-655050-6655712	5.07851	MSH2	WT
	GENIE-DFCI-171950-2394113	5.07851	MSH2	WT
	GENIE-UCSF-786802-59861T	4.9385	MSH2	mis_benign
	GENIE-UCSF-12337-8139T	4.9385	MSH2	WT
	GENIE-UCSF-12961-7186T	4.9385	MSH2	WT
	GENIE-UCSF-12984-3625T	4.9385	MSH2	WT
	GENIE-UCSF-15554-9280T	4.9385	MSH2	WT
	GENIE-UCSF-679968-96827T	4.9385	MSH2	WT
	GENIE-UCSF-783654-78781T	4.9385	MSH2	WT
	GENIE-UCSF-784084-90293T	4.9385	MSH2	WT
	GENIE-UCSF-784610-13208T	4.9385	MSH2	WT
	GENIE-UCSF-785313-05424T	4.9385	MSH2	WT
	GENIE-UCSF-786583-08701T	4.9385	MSH2	WT
	GENIE-DFCI-000133-1400	4.89055	MSH2	WT
	GENIE-DFCI-004048-1384	4.89055	MSH2	WT
	GENIE-DFCI-005385-2486	4.89055	MSH2	WT
	GENIE-DFCI-003746-91	4.89055	MSH2	WT
	GENIE-DFCI-004973-1147	4.89055	MSH2	WT
	GENIE-DFCI-003867-94	4.89055	MSH2	WT
	GENIE-DFCI-003789-196	4.89055	MSH2	WT
	GENIE-DFCI-005348-900	4.89055	MSH2	WT
	GENIE-DFCI-004147-677	4.89055	MSH2	WT
	GENIE-DFCI-002818-912	4.89055	MSH2	WT
	GENIE-DFCI-004725-1900	4.89055	MSH2	WT
	GENIE-UCSF-10951-8503T	4.76253	MSH2	WT
	GENIE-UCSF-11402-8197T	4.76253	MSH2	WT
	GENIE-UCSF-11880-7201T	4.76253	MSH2	WT
	GENIE-UCSF-1852-2024T	4.76253	MSH2	WT
	GENIE-UCSF-2129-2321T	4.76253	MSH2	WT
	GENIE-UCSF-2564-0002T	4.76253	MSH2	WT
	GENIE-UCSF-2972-9970T	4.76253	MSH2	WT
	GENIE-UCSF-3647-4436T	4.76253	MSH2	WT
	GENIE-UCSF-3654-5773T	4.76253	MSH2	WT
	GENIE-MSK-P-0065933-T01-IM7	4.75873	MSH2	WT
	GENIE-MSK-P-0067439-T01-IM7	4.75873	MSH2	WT
	GENIE-MSK-P-0085287-T01-IM7	4.75873	MSH2	splice
	GENIE-MSK-P-0058478-T01-IM7	4.75873	MSH2	WT
	GENIE-MSK-P-0059222-T03-IM7	4.75873	MSH2	WT
	GENIE-MSK-P-0062938-T01-IM7	4.75873	MSH2	WT
	GENIE-MSK-P-0087901-T01-IM7	4.75873	MSH2	WT
	GENIE-MSK-P-0063151-T01-IM7	4.75873	MSH2	WT
	GENIE-MSK-P-0100637-T01-IM7	4.75873	MSH2	WT
	GENIE-MSK-P-0079053-T01-IM7	4.75873	MSH2	WT
	GENIE-MSK-P-0076376-T01-IM7	4.75873	MSH2	WT
	GENIE-MSK-P-0007018-T01-IM5	4.73781	MSH2	WT
	GENIE-MSK-P-0001731-T02-IM5	4.73781	MSH2	WT
	GENIE-MSK-P-0009119-T01-IM5	4.73781	MSH2	WT
	GENIE-MSK-P-0013347-T01-IM5	4.73781	MSH2	WT
	GENIE-MSK-P-0005128-T01-IM5	4.73781	MSH2	WT
	GENIE-MSK-P-0003344-T01-IM5	4.73781	MSH2	WT
	GENIE-MSK-P-0009451-T01-IM5	4.73781	MSH2	WT
	GENIE-MSK-P-0009113-T01-IM5	4.73781	MSH2	WT
	GENIE-MSK-P-0006363-T01-IM5	4.73781	MSH2	WT
	GENIE-MSK-P-0003693-T02-IM5	4.73781	MSH2	WT
	GENIE-MSK-P-0006970-T01-IM5	4.73781	MSH2	WT
	GENIE-MSK-P-0008257-T01-IM5	4.73781	MSH2	WT
	GENIE-MSK-P-0009587-T01-IM5	4.73781	MSH2	WT
	GENIE-MSK-P-0009052-T01-IM5	4.73781	MSH2	WT
	GENIE-MSK-P-0001728-T02-IM5	4.73781	MSH2	WT
	GENIE-MSK-P-0006672-T01-IM5	4.73781	MSH2	WT
	GENIE-MSK-P-0007693-T01-IM5	4.73781	MSH2	WT
	GENIE-DFCI-090158-350353	4.61683	MSH2	WT
	GENIE-DFCI-111565-663915	4.61683	MSH2	WT
	GENIE-DFCI-151507-2271452	4.61683	MSH2	WT
	GENIE-DFCI-171493-2271433	4.61683	MSH2	WT
	GENIE-DFCI-200708-2518583	4.61683	MSH2	WT
	GENIE-DFCI-201107-2518685	4.61683	MSH2	trunc
	GENIE-DFCI-202042-2839117	4.61683	MSH2	WT
	GENIE-DFCI-379903-4191973	4.61683	MSH2	mis_benign
	GENIE-DFCI-449609-4720207	4.61683	MSH2	WT
	GENIE-DFCI-599820-5618662	4.61683	MSH2	WT
	GENIE-DFCI-618811-6067593	4.61683	MSH2	WT
	GENIE-DFCI-618997-5618841	4.61683	MSH2	mis_benign
	GENIE-DFCI-642697-6545785	4.61683	MSH2	WT
	GENIE-DFCI-644687-6312553	4.61683	MSH2	WT
	GENIE-DFCI-113223-950599	4.61683	MSH2	WT
	GENIE-DFCI-092224-350758	4.61683	MSH2	WT
	GENIE-DFCI-452228-4893946	4.61683	MSH2	WT
	GENIE-DFCI-107526-617790	4.61683	MSH2	WT
	GENIE-DFCI-137823-1304447	4.61683	MSH2	WT
	GENIE-DFCI-138236-1304395	4.61683	MSH2	WT
	GENIE-DFCI-117972-805183	4.61683	MSH2	WT
	GENIE-DFCI-037627-158990	4.61683	MSH2	WT
	GENIE-DFCI-089841-298846	4.61683	MSH2	WT
	GENIE-DFCI-037632-158644	4.61683	MSH2	WT
	GENIE-DFCI-109956-710801	4.61683	MSH2	WT
	GENIE-DFCI-090072-315966	4.61683	MSH2	WT
	GENIE-DFCI-386647-4191947	4.61683	MSH2	WT
	GENIE-DFCI-037241-116019	4.61683	MSH2	WT
	GENIE-DFCI-449359-4580546	4.61683	MSH2	WT
	GENIE-DFCI-595821-5688400	4.61683	MSH2	WT
	GENIE-DFCI-644843-6561323	4.61683	MSH2	WT
	GENIE-DFCI-694020-6749580	4.61683	MSH2	WT
	GENIE-DFCI-354795-3944518	4.61683	MSH2	WT
	GENIE-DFCI-386622-4220065	4.61683	MSH2	WT
	GENIE-DFCI-296561-3854329	4.61683	MSH2	WT
	GENIE-DFCI-326212-3914593	4.61683	MSH2	WT
	GENIE-DFCI-269272-3704837	4.61683	MSH2	WT
	GENIE-DFCI-616970-5809223	4.61683	MSH2	WT
	GENIE-DFCI-380516-4098355	4.61683	MSH2	WT
	GENIE-DFCI-516599-4927838	4.61683	MSH2	WT
	GENIE-DFCI-619070-6172031	4.61683	MSH2	WT
	GENIE-DFCI-581684-5504000	4.61683	MSH2	WT
	GENIE-DFCI-658159-6630321	4.61683	MSH2	WT
	GENIE-DFCI-450200-4752161	4.61683	MSH2	WT
	GENIE-DFCI-582751-5283620	4.61683	MSH2	WT
	GENIE-DFCI-617616-5963293	4.61683	MSH2	WT
	GENIE-DFCI-181166-2904430	4.61683	MSH2	WT
	GENIE-DFCI-119294-1469746	4.61683	MSH2	WT
	GENIE-DFCI-170623-2021595	4.61683	MSH2	WT
	GENIE-DFCI-171560-2394082	4.61683	MSH2	WT
	GENIE-DFCI-132610-1414184	4.61683	MSH2	WT
	GENIE-DFCI-170616-2090052	4.61683	MSH2	WT
	GENIE-DFCI-206331-2455867	4.61683	MSH2	WT
	GENIE-DFCI-171940-2394102	4.61683	MSH2	WT
	GENIE-DFCI-191195-3036152	4.61683	MSH2	WT
	GENIE-DFCI-167967-1525883	4.61683	MSH2	WT
	GENIE-DFCI-202385-2774544	4.61683	MSH2	WT
	GENIE-UCSF-12755-0574T	4.60926	MSH2	WT
	GENIE-UCSF-14653-6268T	4.60926	MSH2	WT
	GENIE-UCSF-16250-6600T	4.60926	MSH2	WT
	GENIE-UCSF-316567-4009T	4.60926	MSH2	WT
	GENIE-UCSF-772696-61791T	4.60926	MSH2	WT
	GENIE-UCSF-783026-38033T	4.60926	MSH2	WT
	GENIE-UCSF-783519-02203T	4.60926	MSH2	WT
	GENIE-UCSF-783545-50148T	4.60926	MSH2	WT
	GENIE-UCSF-783974-69006T	4.60926	MSH2	WT
	GENIE-UCSF-783984-83980T	4.60926	MSH2	WT
	GENIE-UCSF-786692-09944T	4.60926	MSH2	WT
	GENIE-DFCI-009232-10564	4.34099	MSH2	WT
	GENIE-DFCI-010210-10974	4.34099	MSH2	WT
	GENIE-DFCI-007246-5135	4.34099	MSH2	WT
	GENIE-DFCI-000820-10272	4.34099	MSH2	WT
	GENIE-DFCI-011041-11751	4.34099	MSH2	WT
	GENIE-DFCI-001413-10569	4.34099	MSH2	WT
	GENIE-DFCI-009578-10806	4.34099	MSH2	WT
	GENIE-DFCI-007829-5360	4.34099	MSH2	WT
	GENIE-DFCI-009943-7549	4.34099	MSH2	WT
	GENIE-DFCI-009580-9173	4.34099	MSH2	WT
	GENIE-DFCI-011118-11383	4.34099	MSH2	WT
	GENIE-DFCI-010006-10936	4.34099	MSH2	WT
	GENIE-DFCI-000415-10938	4.34099	MSH2	WT
	GENIE-DFCI-051555-61596	4.34099	MSH2	WT
	GENIE-DFCI-009171-6620	4.34099	MSH2	WT
	GENIE-DFCI-010931-8787	4.34099	MSH2	WT
	GENIE-DFCI-007936-5535	4.34099	MSH2	WT
	GENIE-DFCI-008199-5272	4.34099	MSH2	WT
	GENIE-DFCI-011232-11770	4.34099	MSH2	WT
	GENIE-DFCI-011221-11606	4.34099	MSH2	WT
	GENIE-DFCI-007984-6137	4.34099	MSH2	WT
	GENIE-DFCI-010203-9950	4.34099	MSH2	WT
	GENIE-DFCI-010516-10357	4.34099	MSH2	WT
	GENIE-DFCI-009385-8516	4.34099	MSH2	WT
	GENIE-DFCI-007040-7564	4.34099	MSH2	WT
	GENIE-DFCI-010703-9130	4.34099	MSH2	WT
	GENIE-DFCI-002846-11410	4.34099	MSH2	WT
	GENIE-DFCI-006234-3666	4.34099	MSH2	WT
	GENIE-DFCI-001843-3984	4.34099	MSH2	WT
	GENIE-DFCI-007090-4983	4.34099	MSH2	WT
	GENIE-DFCI-007159-8642	4.34099	MSH2	WT
	GENIE-DFCI-003515-3129	4.34099	MSH2	WT
	GENIE-DFCI-001975-3528	4.34099	MSH2	WT
	GENIE-DFCI-007521-3979	4.34099	MSH2	WT
	GENIE-DFCI-006990-4641	4.34099	MSH2	WT
	GENIE-DFCI-008515-5454	4.34099	MSH2	WT
	GENIE-DFCI-005887-3120	4.34099	MSH2	WT
	GENIE-DFCI-006816-3761	4.34099	MSH2	WT
	GENIE-MSK-P-0002539-T01-IM3	4.29437	MSH2	WT
	GENIE-MSK-P-0002022-T01-IM3	4.29437	MSH2	WT
	GENIE-MSK-P-0000760-T01-IM3	4.29437	MSH2	WT
	GENIE-MSK-P-0000657-T01-IM3	4.29437	MSH2	WT
	GENIE-MSK-P-0001569-T01-IM3	4.29437	MSH2	WT
	GENIE-MSK-P-0000818-T01-IM3	4.29437	MSH2	WT
	GENIE-UCSF-10990-9658T	4.28628	MSH2	WT
	GENIE-UCSF-2766-8737T	4.28628	MSH2	WT
	GENIE-UCSF-10502-4278T	4.28628	MSH2	WT
	GENIE-UCSF-10619-8643T	4.28628	MSH2	WT
	GENIE-UCSF-10740-7912T	4.28628	MSH2	WT
	GENIE-UCSF-10755-0997T	4.28628	MSH2	WT
	GENIE-UCSF-10793-3927T	4.28628	MSH2	WT
	GENIE-UCSF-11016-5979T	4.28628	MSH2	WT
	GENIE-UCSF-11206-7616T	4.28628	MSH2	WT
	GENIE-UCSF-11236-8066T	4.28628	MSH2	WT
	GENIE-UCSF-11383-3723T	4.28628	MSH2	WT
	GENIE-UCSF-11621-0476T	4.28628	MSH2	WT
	GENIE-UCSF-1745-1903T	4.28628	MSH2	WT
	GENIE-UCSF-1791-1959T	4.28628	MSH2	WT
	GENIE-UCSF-1900-2073T	4.28628	MSH2	WT
	GENIE-UCSF-1924-2103T	4.28628	MSH2	WT
	GENIE-UCSF-2076-3609T	4.28628	MSH2	WT
	GENIE-UCSF-2360-0831T	4.28628	MSH2	WT
	GENIE-UCSF-2450-3690T	4.28628	MSH2	WT
	GENIE-UCSF-2459-6950T	4.28628	MSH2	WT
	GENIE-UCSF-2469-5724T	4.28628	MSH2	WT
	GENIE-UCSF-2711-5324T	4.28628	MSH2	WT
	GENIE-UCSF-2731-2483T	4.28628	MSH2	WT
	GENIE-UCSF-2748-4425T	4.28628	MSH2	WT
	GENIE-UCSF-2933-6755T	4.28628	MSH2	WT
	GENIE-UCSF-3019-0380T	4.28628	MSH2	WT
	GENIE-UCSF-3701-4509T	4.28628	MSH2	WT
	GENIE-UCSF-13804-9208T	4.28003	MSH2	WT
	GENIE-UCSF-17084-6715T	4.28003	MSH2	mis_pathogenic
	GENIE-UCSF-258364-7471T	4.28003	MSH2	mis_benign
	GENIE-UCSF-123670-6632T	4.28003	MSH2	WT
	GENIE-UCSF-127366-5433T	4.28003	MSH2	WT
	GENIE-UCSF-12767-3070T	4.28003	MSH2	WT
	GENIE-UCSF-14295-2958T	4.28003	MSH2	WT
	GENIE-UCSF-14441-4427T	4.28003	MSH2	WT
	GENIE-UCSF-16368-0121T	4.28003	MSH2	WT
	GENIE-UCSF-16565-0643T	4.28003	MSH2	WT
	GENIE-UCSF-16825-2486T	4.28003	MSH2	WT
	GENIE-UCSF-594712-61025T	4.28003	MSH2	WT
	GENIE-UCSF-782303-01285T	4.28003	MSH2	WT
	GENIE-UCSF-782409-28152T	4.28003	MSH2	WT
	GENIE-UCSF-784394-96085T	4.28003	MSH2	WT
	GENIE-UCSF-786174-29130T	4.28003	MSH2	WT
	GENIE-MSK-P-0043345-T01-IM6	4.26964	MSH2	WT
	GENIE-MSK-P-0031001-T01-IM6	4.26964	MSH2	WT
	GENIE-MSK-P-0035821-T01-IM6	4.26964	MSH2	WT
	GENIE-MSK-P-0022029-T01-IM6	4.26964	MSH2	WT
	GENIE-MSK-P-0045877-T01-IM6	4.26964	MSH2	WT
	GENIE-MSK-P-0035023-T01-IM6	4.26964	MSH2	WT
	GENIE-MSK-P-0014478-T01-IM6	4.26964	MSH2	WT
	GENIE-MSK-P-0035717-T01-IM6	4.26964	MSH2	WT
	GENIE-MSK-P-0052109-T01-IM6	4.26964	MSH2	WT
	GENIE-MSK-P-0038659-T01-IM6	4.26964	MSH2	WT
	GENIE-MSK-P-0022469-T01-IM6	4.26964	MSH2	WT
	GENIE-MSK-P-0029149-T01-IM6	4.26964	MSH2	WT
	GENIE-MSK-P-0031278-T01-IM6	4.26964	MSH2	WT
	GENIE-MSK-P-0040547-T01-IM6	4.26964	MSH2	WT
	GENIE-MSK-P-0048410-T01-IM6	4.26964	MSH2	WT
	GENIE-MSK-P-0029776-T01-IM6	4.26964	MSH2	WT
	GENIE-MSK-P-0045309-T01-IM6	4.26964	MSH2	WT
	GENIE-MSK-P-0047698-T01-IM6	4.26964	MSH2	WT
	GENIE-MSK-P-0016352-T01-IM6	4.26964	MSH2	WT
	GENIE-MSK-P-0032061-T01-IM6	4.26964	MSH2	WT
	GENIE-MSK-P-0054750-T01-IM6	4.26964	MSH2	WT
	GENIE-MSK-P-0023117-T01-IM6	4.26964	MSH2	WT
	GENIE-MSK-P-0019056-T02-IM6	4.26964	MSH2	WT
	GENIE-MSK-P-0029256-T01-IM6	4.26964	MSH2	WT
	GENIE-MSK-P-0028574-T01-IM6	4.26964	MSH2	WT
	GENIE-MSK-P-0017821-T01-IM6	4.26964	MSH2	WT
	GENIE-MSK-P-0055118-T01-IM6	4.26964	MSH2	WT
	GENIE-MSK-P-0044125-T01-IM6	4.26964	MSH2	WT
	GENIE-MSK-P-0054647-T01-IM6	4.26964	MSH2	WT
	GENIE-MSK-P-0014760-T01-IM6	4.26964	MSH2	WT
	GENIE-MSK-P-0023058-T01-IM6	4.26964	MSH2	WT
	GENIE-MSK-P-0016572-T01-IM6	4.26964	MSH2	WT
	GENIE-MSK-P-0049120-T01-IM6	4.26964	MSH2	WT
	GENIE-MSK-P-0018750-T01-IM6	4.26964	MSH2	WT
	GENIE-MSK-P-0020901-T01-IM6	4.26964	MSH2	WT
	GENIE-MSK-P-0041667-T01-IM6	4.26964	MSH2	WT
	GENIE-MSK-P-0042006-T01-IM6	4.26964	MSH2	WT
	GENIE-MSK-P-0026966-T01-IM6	4.26964	MSH2	WT
	GENIE-MSK-P-0031193-T01-IM6	4.26964	MSH2	WT
	GENIE-MSK-P-0048896-T01-IM6	4.26964	MSH2	WT
	GENIE-MSK-P-0046457-T01-IM6	4.26964	MSH2	WT
	GENIE-MSK-P-0000906-T03-IM6	4.26964	MSH2	WT
	GENIE-MSK-P-0046449-T01-IM6	4.26964	MSH2	WT
	GENIE-MSK-P-0024237-T01-IM6	4.26964	MSH2	WT
	GENIE-MSK-P-0049591-T01-IM6	4.26964	MSH2	WT
	GENIE-MSK-P-0039388-T01-IM6	4.26964	MSH2	WT
	GENIE-MSK-P-0015377-T01-IM6	4.26964	MSH2	WT
	GENIE-MSK-P-0018441-T01-IM6	4.26964	MSH2	WT
	GENIE-DFCI-053439-188625	4.15514	MSH2	WT
	GENIE-DFCI-094094-902039	4.15514	MSH2	WT
	GENIE-DFCI-173147-2089920	4.15514	MSH2	WT
	GENIE-DFCI-202467-2904299	4.15514	MSH2	WT
	GENIE-DFCI-268920-3502673	4.15514	MSH2	WT
	GENIE-DFCI-416927-4288687	4.15514	MSH2	mis_benign
	GENIE-DFCI-514930-5072346	4.15514	MSH2	WT
	GENIE-DFCI-517677-5035260	4.15514	MSH2	WT
	GENIE-DFCI-553464-5468925	4.15514	MSH2	mis_benign
	GENIE-DFCI-617025-5796600	4.15514	MSH2	WT
	GENIE-DFCI-617879-6072037	4.15514	MSH2	WT
	GENIE-DFCI-618100-6067505	4.15514	MSH2	WT
	GENIE-DFCI-618323-5975668	4.15514	MSH2	WT
	GENIE-DFCI-645982-6677655	4.15514	MSH2	WT
	GENIE-DFCI-084785-349703	4.15514	MSH2	WT
	GENIE-DFCI-089188-282430	4.15514	MSH2	WT
	GENIE-DFCI-089498-281850	4.15514	MSH2	WT
	GENIE-DFCI-244377-3733688	4.15514	MSH2	WT
	GENIE-DFCI-088561-282259	4.15514	MSH2	WT
	GENIE-DFCI-040193-173661	4.15514	MSH2	WT
	GENIE-DFCI-228205-3170284	4.15514	MSH2	WT
	GENIE-DFCI-025854-158621	4.15514	MSH2	WT
	GENIE-DFCI-008377-2210437	4.15514	MSH2	WT
	GENIE-DFCI-037307-88567	4.15514	MSH2	WT
	GENIE-DFCI-617602-5886232	4.15514	MSH2	WT
	GENIE-DFCI-655469-6515402	4.15514	MSH2	WT
	GENIE-DFCI-416903-4256858	4.15514	MSH2	WT
	GENIE-DFCI-448471-4412627	4.15514	MSH2	WT
	GENIE-DFCI-449351-4613128	4.15514	MSH2	WT
	GENIE-DFCI-417139-4383990	4.15514	MSH2	WT
	GENIE-DFCI-662942-6383636	4.15514	MSH2	WT
	GENIE-DFCI-331933-4004636	4.15514	MSH2	WT
	GENIE-DFCI-417240-4318426	4.15514	MSH2	WT
	GENIE-DFCI-581658-5468922	4.15514	MSH2	WT
	GENIE-DFCI-517419-4994208	4.15514	MSH2	WT
	GENIE-DFCI-448533-4824944	4.15514	MSH2	WT
	GENIE-DFCI-661897-6515291	4.15514	MSH2	WT
	GENIE-DFCI-625730-6499834	4.15514	MSH2	WT
	GENIE-DFCI-297926-3764149	4.15514	MSH2	WT
	GENIE-DFCI-619262-6170568	4.15514	MSH2	WT
	GENIE-DFCI-380541-4067272	4.15514	MSH2	WT
	GENIE-DFCI-701811-6800165	4.15514	MSH2	WT
	GENIE-DFCI-448462-4516694	4.15514	MSH2	WT
	GENIE-DFCI-480965-4854182	4.15514	MSH2	WT
	GENIE-DFCI-619637-5621759	4.15514	MSH2	WT
	GENIE-DFCI-666935-6808704	4.15514	MSH2	WT
	GENIE-DFCI-201094-2518782	4.15514	MSH2	WT
	GENIE-DFCI-132234-1414181	4.15514	MSH2	WT
	GENIE-DFCI-171532-2332035	4.15514	MSH2	WT
	GENIE-DFCI-268818-3502689	4.15514	MSH2	WT
	GENIE-DFCI-168838-1672214	4.15514	MSH2	WT
	GENIE-DFCI-237548-3306563	4.15514	MSH2	WT
	GENIE-DFCI-168845-1729358	4.15514	MSH2	WT
	GENIE-DFCI-326386-3914247	4.15514	MSH2	WT
	GENIE-DFCI-170189-2089925	4.15514	MSH2	WT
	GENIE-DFCI-173211-1525685	4.15514	MSH2	WT
	GENIE-DFCI-167598-1525801	4.15514	MSH2	WT
	GENIE-DFCI-170686-2149924	4.15514	MSH2	WT
	GENIE-DFCI-169385-1903635	4.15514	MSH2	WT
	GENIE-DFCI-237187-3170237	4.15514	MSH2	WT
	GENIE-DFCI-268662-3733907	4.15514	MSH2	WT
	GENIE-DFCI-237157-3239032	4.15514	MSH2	WT
	GENIE-DFCI-148666-1962317	4.15514	MSH2	WT
	GENIE-DFCI-609371-6117525	4.15514	MSH2	WT
	GENIE-MSK-P-0092207-T01-IM7	3.96561	MSH2	mis_pathogenic
	GENIE-MSK-P-0088869-T01-IM7	3.96561	MSH2	WT
	GENIE-MSK-P-0062630-T01-IM7	3.96561	MSH2	WT
	GENIE-MSK-P-0061083-T01-IM7	3.96561	MSH2	WT
	GENIE-MSK-P-0071871-T01-IM7	3.96561	MSH2	WT
	GENIE-MSK-P-0067499-T01-IM7	3.96561	MSH2	WT
	GENIE-MSK-P-0085526-T01-IM7	3.96561	MSH2	WT
	GENIE-MSK-P-0067306-T01-IM7	3.96561	MSH2	WT
	GENIE-MSK-P-0093434-T01-IM7	3.96561	MSH2	WT
	GENIE-MSK-P-0087494-T01-IM7	3.96561	MSH2	WT
	GENIE-MSK-P-0093483-T01-IM7	3.96561	MSH2	WT
	GENIE-MSK-P-0083479-T01-IM7	3.96561	MSH2	WT
	GENIE-MSK-P-0086725-T02-IM7	3.96561	MSH2	WT
	GENIE-MSK-P-0071648-T01-IM7	3.96561	MSH2	WT
	GENIE-MSK-P-0100761-T01-IM7	3.96561	MSH2	WT
	GENIE-MSK-P-0079363-T01-IM7	3.96561	MSH2	WT
	GENIE-MSK-P-0095014-T01-IM7	3.96561	MSH2	WT
	GENIE-MSK-P-0088250-T01-IM7	3.96561	MSH2	WT
	GENIE-MSK-P-0058675-T01-IM7	3.96561	MSH2	WT
	GENIE-MSK-P-0077777-T01-IM7	3.96561	MSH2	WT
	GENIE-MSK-P-0075177-T01-IM7	3.96561	MSH2	WT
	GENIE-MSK-P-0064166-T01-IM7	3.96561	MSH2	WT
	GENIE-MSK-P-0081812-T01-IM7	3.96561	MSH2	WT
	GENIE-MSK-P-0066197-T01-IM7	3.96561	MSH2	WT
	GENIE-MSK-P-0061083-T02-IM7	3.96561	MSH2	WT
	GENIE-MSK-P-0075851-T02-IM7	3.96561	MSH2	WT
	GENIE-MSK-P-0072489-T01-IM7	3.96561	MSH2	WT
	GENIE-MSK-P-0084183-T01-IM7	3.96561	MSH2	WT
	GENIE-MSK-P-0076649-T01-IM7	3.96561	MSH2	WT
	GENIE-UCSF-14551-0334T	3.9508	MSH2	WT
	GENIE-UCSF-784354-91078T	3.9508	MSH2	mis_benign
	GENIE-UCSF-119020-7377T	3.9508	MSH2	WT
	GENIE-UCSF-12086-3470T	3.9508	MSH2	WT
	GENIE-UCSF-12380-6329T	3.9508	MSH2	WT
	GENIE-UCSF-13548-2748T	3.9508	MSH2	WT
	GENIE-UCSF-13984-9827T	3.9508	MSH2	WT
	GENIE-UCSF-14704-9046T	3.9508	MSH2	WT
	GENIE-UCSF-15013-7823T	3.9508	MSH2	WT
	GENIE-UCSF-15471-5633T	3.9508	MSH2	WT
	GENIE-UCSF-15767-2511T	3.9508	MSH2	WT
	GENIE-UCSF-16105-0886T	3.9508	MSH2	WT
	GENIE-UCSF-16616-6453T	3.9508	MSH2	WT
	GENIE-UCSF-696468-59939T	3.9508	MSH2	WT
	GENIE-UCSF-736247-82675T	3.9508	MSH2	WT
	GENIE-UCSF-782757-14855T	3.9508	MSH2	WT
	GENIE-UCSF-782934-54303T	3.9508	MSH2	WT
	GENIE-UCSF-783459-52848T	3.9508	MSH2	WT
	GENIE-UCSF-783637-27893T	3.9508	MSH2	WT
	GENIE-UCSF-783656-56702T	3.9508	MSH2	WT
	GENIE-UCSF-783839-76491T	3.9508	MSH2	WT
	GENIE-UCSF-784277-69860T	3.9508	MSH2	WT
	GENIE-UCSF-785152-20843T	3.9508	MSH2	WT
	GENIE-UCSF-785715-38054T	3.9508	MSH2	WT
	GENIE-DFCI-006047-2677	3.91244	MSH2	WT
	GENIE-DFCI-003796-514	3.91244	MSH2	WT
	GENIE-DFCI-004726-951	3.91244	MSH2	WT
	GENIE-DFCI-006516-3208	3.91244	MSH2	WT
	GENIE-DFCI-001421-476	3.91244	MSH2	WT
	GENIE-DFCI-004313-347	3.91244	MSH2	WT
	GENIE-DFCI-006766-2843	3.91244	MSH2	WT
	GENIE-DFCI-003172-475	3.91244	MSH2	WT
	GENIE-DFCI-004419-381	3.91244	MSH2	WT
	GENIE-DFCI-004150-492	3.91244	MSH2	WT
	GENIE-DFCI-003862-219	3.91244	MSH2	WT
	GENIE-DFCI-006090-2716	3.91244	MSH2	WT
	GENIE-DFCI-005974-1568	3.91244	MSH2	WT
	GENIE-DFCI-005942-3121	3.91244	MSH2	WT
	GENIE-UCSF-1869-2042T	3.81003	MSH2	WT
	GENIE-UCSF-2281-0724T	3.81003	MSH2	WT
	GENIE-UCSF-2334-7795T	3.81003	MSH2	WT
	GENIE-UCSF-2593-5450T	3.81003	MSH2	WT
	GENIE-UCSF-10562-5534T	3.81003	MSH2	WT
	GENIE-UCSF-10712-3636T	3.81003	MSH2	WT
	GENIE-UCSF-10936-8875T	3.81003	MSH2	WT
	GENIE-UCSF-10985-9503T	3.81003	MSH2	WT
	GENIE-UCSF-11113-9347T	3.81003	MSH2	WT
	GENIE-UCSF-11433-2409T	3.81003	MSH2	WT
	GENIE-UCSF-11512-7385T	3.81003	MSH2	WT
	GENIE-UCSF-1728-1880T	3.81003	MSH2	WT
	GENIE-UCSF-1822-1984T	3.81003	MSH2	WT
	GENIE-UCSF-1841-2009T	3.81003	MSH2	WT
	GENIE-UCSF-1887-2062T	3.81003	MSH2	WT
	GENIE-UCSF-1967-2150T	3.81003	MSH2	WT
	GENIE-UCSF-2151-6017T	3.81003	MSH2	WT
	GENIE-UCSF-2213-2408T	3.81003	MSH2	WT
	GENIE-UCSF-2222-8798T	3.81003	MSH2	WT
	GENIE-UCSF-2291-4904T	3.81003	MSH2	WT
	GENIE-UCSF-2343-4506T	3.81003	MSH2	WT
	GENIE-UCSF-2651-3426T	3.81003	MSH2	WT
	GENIE-UCSF-2678-1539T	3.81003	MSH2	WT
	GENIE-UCSF-2702-2656T	3.81003	MSH2	WT
	GENIE-UCSF-3018-6352T	3.81003	MSH2	WT
	GENIE-UCSF-3098-9806T	3.81003	MSH2	WT
	GENIE-UCSF-3128-7829T	3.81003	MSH2	WT
	GENIE-UCSF-3192-8631T	3.81003	MSH2	WT
	GENIE-UCSF-3322-4339T	3.81003	MSH2	WT
	GENIE-UCSF-3356-8586T	3.81003	MSH2	WT
	GENIE-UCSF-3381-3619T	3.81003	MSH2	WT
	GENIE-UCSF-3472-4090T	3.81003	MSH2	WT
	GENIE-UCSF-3538-5067T	3.81003	MSH2	WT
	GENIE-UCSF-3649-9668T	3.81003	MSH2	WT
	GENIE-UCSF-3730-0974T	3.81003	MSH2	WT
	GENIE-UCSF-3769-6045T	3.81003	MSH2	WT
	GENIE-MSK-P-0000758-T02-IM5	3.79025	MSH2	WT
	GENIE-MSK-P-0003636-T01-IM5	3.79025	MSH2	WT
	GENIE-MSK-P-0010924-T01-IM5	3.79025	MSH2	WT
	GENIE-MSK-P-0012727-T01-IM5	3.79025	MSH2	WT
	GENIE-MSK-P-0014071-T01-IM5	3.79025	MSH2	WT
	GENIE-MSK-P-0004510-T01-IM5	3.79025	MSH2	WT
	GENIE-MSK-P-0007104-T01-IM5	3.79025	MSH2	WT
	GENIE-MSK-P-0013579-T01-IM5	3.79025	MSH2	WT
	GENIE-MSK-P-0009365-T01-IM5	3.79025	MSH2	WT
	GENIE-MSK-P-0006410-T01-IM5	3.79025	MSH2	WT
	GENIE-MSK-P-0012982-T01-IM5	3.79025	MSH2	WT
	GENIE-MSK-P-0006500-T01-IM5	3.79025	MSH2	WT
	GENIE-MSK-P-0011080-T01-IM5	3.79025	MSH2	WT
	GENIE-MSK-P-0006786-T01-IM5	3.79025	MSH2	WT
	GENIE-MSK-P-0017537-T01-IM5	3.79025	MSH2	WT
	GENIE-MSK-P-0003853-T01-IM5	3.79025	MSH2	WT
	GENIE-MSK-P-0013284-T01-IM5	3.79025	MSH2	WT
	GENIE-MSK-P-0010060-T01-IM5	3.79025	MSH2	WT
	GENIE-MSK-P-0006022-T01-IM5	3.79025	MSH2	WT
	GENIE-MSK-P-0002647-T02-IM5	3.79025	MSH2	WT
	GENIE-MSK-P-0005334-T01-IM5	3.79025	MSH2	WT
	GENIE-MSK-P-0004694-T01-IM5	3.79025	MSH2	WT
	GENIE-MSK-P-0012509-T01-IM5	3.79025	MSH2	WT
	GENIE-MSK-P-0009304-T01-IM5	3.79025	MSH2	WT
	GENIE-MSK-P-0014033-T01-IM5	3.79025	MSH2	WT
	GENIE-MSK-P-0008262-T01-IM5	3.79025	MSH2	WT
	GENIE-MSK-P-0004035-T01-IM5	3.79025	MSH2	WT
	GENIE-MSK-P-0013005-T01-IM5	3.79025	MSH2	WT
	GENIE-MSK-P-0011544-T01-IM5	3.79025	MSH2	WT
	GENIE-MSK-P-0010992-T01-IM5	3.79025	MSH2	WT
	GENIE-MSK-P-0007833-T01-IM5	3.79025	MSH2	WT
	GENIE-MSK-P-0006545-T01-IM5	3.79025	MSH2	WT
	GENIE-MSK-P-0007880-T01-IM5	3.79025	MSH2	WT
	GENIE-MSK-P-0009048-T01-IM5	3.79025	MSH2	WT
	GENIE-MSK-P-0010358-T01-IM5	3.79025	MSH2	WT
	GENIE-MSK-P-0003865-T01-IM5	3.79025	MSH2	WT
	GENIE-DFCI-109729-436874	3.69346	MSH2	WT
	GENIE-DFCI-137873-1304373	3.69346	MSH2	WT
	GENIE-DFCI-138248-1358781	3.69346	MSH2	WT
	GENIE-DFCI-168045-1672117	3.69346	MSH2	WT
	GENIE-DFCI-183268-3036166	3.69346	MSH2	WT
	GENIE-DFCI-201510-2645069	3.69346	MSH2	WT
	GENIE-DFCI-202016-2774323	3.69346	MSH2	WT
	GENIE-DFCI-248490-3704826	3.69346	MSH2	WT
	GENIE-DFCI-269274-3676054	3.69346	MSH2	WT
	GENIE-DFCI-449575-4650704	3.69346	MSH2	WT
	GENIE-DFCI-502530-5065629	3.69346	MSH2	WT
	GENIE-DFCI-549779-5177578	3.69346	MSH2	mis_pathogenic
	GENIE-DFCI-581540-5357678	3.69346	MSH2	WT
	GENIE-DFCI-589619-5695232	3.69346	MSH2	WT
	GENIE-DFCI-619034-6050019	3.69346	MSH2	WT
	GENIE-DFCI-619832-5617054	3.69346	MSH2	WT
	GENIE-DFCI-110661-436569	3.69346	MSH2	WT
	GENIE-DFCI-206074-3036204	3.69346	MSH2	WT
	GENIE-DFCI-449323-4583342	3.69346	MSH2	WT
	GENIE-DFCI-137402-1358677	3.69346	MSH2	WT
	GENIE-DFCI-091134-349991	3.69346	MSH2	WT
	GENIE-DFCI-076017-350836	3.69346	MSH2	WT
	GENIE-DFCI-091227-350219	3.69346	MSH2	WT
	GENIE-DFCI-111069-571332	3.69346	MSH2	WT
	GENIE-DFCI-091540-350118	3.69346	MSH2	WT
	GENIE-DFCI-053160-188531	3.69346	MSH2	WT
	GENIE-DFCI-109303-436807	3.69346	MSH2	WT
	GENIE-DFCI-053186-188437	3.69346	MSH2	WT
	GENIE-DFCI-109160-617735	3.69346	MSH2	WT
	GENIE-DFCI-024625-130678	3.69346	MSH2	WT
	GENIE-DFCI-051195-234461	3.69346	MSH2	WT
	GENIE-DFCI-040409-188663	3.69346	MSH2	WT
	GENIE-DFCI-368738-4220705	3.69346	MSH2	WT
	GENIE-DFCI-653697-6553566	3.69346	MSH2	WT
	GENIE-DFCI-269077-3559336	3.69346	MSH2	WT
	GENIE-DFCI-379925-4129299	3.69346	MSH2	WT
	GENIE-DFCI-516627-4928508	3.69346	MSH2	WT
	GENIE-DFCI-619809-5618514	3.69346	MSH2	WT
	GENIE-DFCI-641045-6537783	3.69346	MSH2	WT
	GENIE-DFCI-641045-6562489	3.69346	MSH2	WT
	GENIE-DFCI-421870-4580659	3.69346	MSH2	WT
	GENIE-DFCI-269161-3559368	3.69346	MSH2	WT
	GENIE-DFCI-380231-4036408	3.69346	MSH2	WT
	GENIE-DFCI-582872-5318718	3.69346	MSH2	WT
	GENIE-DFCI-450483-4751118	3.69346	MSH2	WT
	GENIE-DFCI-582900-5344352	3.69346	MSH2	WT
	GENIE-DFCI-382690-4129716	3.69346	MSH2	WT
	GENIE-DFCI-517402-4959834	3.69346	MSH2	WT
	GENIE-DFCI-583010-5472456	3.69346	MSH2	WT
	GENIE-DFCI-379347-4192061	3.69346	MSH2	WT
	GENIE-DFCI-416831-4288627	3.69346	MSH2	WT
	GENIE-DFCI-448445-4418785	3.69346	MSH2	WT
	GENIE-DFCI-653472-6603915	3.69346	MSH2	WT
	GENIE-DFCI-417013-4314325	3.69346	MSH2	WT
	GENIE-DFCI-582992-5354590	3.69346	MSH2	WT
	GENIE-DFCI-354833-4003986	3.69346	MSH2	WT
	GENIE-DFCI-417709-4256722	3.69346	MSH2	WT
	GENIE-DFCI-416881-4256655	3.69346	MSH2	WT
	GENIE-DFCI-582386-5244517	3.69346	MSH2	WT
	GENIE-DFCI-581587-5471994	3.69346	MSH2	WT
	GENIE-DFCI-655235-6704619	3.69346	MSH2	WT
	GENIE-DFCI-582619-5235576	3.69346	MSH2	WT
	GENIE-DFCI-582494-5325798	3.69346	MSH2	WT
	GENIE-DFCI-618815-6050026	3.69346	MSH2	WT
	GENIE-DFCI-658420-6554452	3.69346	MSH2	WT
	GENIE-DFCI-449480-4610767	3.69346	MSH2	WT
	GENIE-DFCI-662789-6434304	3.69346	MSH2	WT
	GENIE-DFCI-667088-6788892	3.69346	MSH2	WT
	GENIE-DFCI-269284-3733746	3.69346	MSH2	WT
	GENIE-DFCI-676209-6741716	3.69346	MSH2	WT
	GENIE-DFCI-637087-6701998	3.69346	MSH2	WT
	GENIE-DFCI-269294-3733765	3.69346	MSH2	WT
	GENIE-DFCI-493417-5071126	3.69346	MSH2	WT
	GENIE-DFCI-582759-5318617	3.69346	MSH2	WT
	GENIE-DFCI-683850-6787603	3.69346	MSH2	WT
	GENIE-DFCI-617558-5806924	3.69346	MSH2	WT
	GENIE-DFCI-666796-6760527	3.69346	MSH2	WT
	GENIE-DFCI-449057-4580408	3.69346	MSH2	WT
	GENIE-DFCI-269320-3733672	3.69346	MSH2	WT
	GENIE-DFCI-326267-3914218	3.69346	MSH2	WT
	GENIE-DFCI-379894-4098380	3.69346	MSH2	WT
	GENIE-DFCI-417126-4385555	3.69346	MSH2	WT
	GENIE-DFCI-170166-1962349	3.69346	MSH2	WT
	GENIE-DFCI-170187-2021517	3.69346	MSH2	WT
	GENIE-DFCI-132593-1469599	3.69346	MSH2	WT
	GENIE-DFCI-201146-2644901	3.69346	MSH2	WT
	GENIE-DFCI-168857-6666628	3.69346	MSH2	WT
	GENIE-DFCI-170252-2089906	3.69346	MSH2	WT
	GENIE-DFCI-147962-1729383	3.69346	MSH2	WT
	GENIE-DFCI-170258-2021632	3.69346	MSH2	WT
	GENIE-DFCI-201491-2839072	3.69346	MSH2	WT
	GENIE-DFCI-326249-3884370	3.69346	MSH2	WT
	GENIE-DFCI-201938-2774630	3.69346	MSH2	WT
	GENIE-DFCI-202012-2839093	3.69346	MSH2	WT
	GENIE-DFCI-171941-2394062	3.69346	MSH2	WT
	GENIE-DFCI-171060-2271528	3.69346	MSH2	WT
	GENIE-DFCI-170691-2210093	3.69346	MSH2	WT
	GENIE-DFCI-168053-1615459	3.69346	MSH2	WT
	GENIE-DFCI-169815-1903606	3.69346	MSH2	WT
	GENIE-UCSF-16271-2749T	3.62156	MSH2	WT
	GENIE-UCSF-16623-0215T	3.62156	MSH2	WT
	GENIE-UCSF-783797-44834T	3.62156	MSH2	mis_benign
	GENIE-UCSF-12531-0781T	3.62156	MSH2	WT
	GENIE-UCSF-13407-3232T	3.62156	MSH2	WT
	GENIE-UCSF-13594-2707T	3.62156	MSH2	WT
	GENIE-UCSF-14570-0525T	3.62156	MSH2	WT
	GENIE-UCSF-14947-9660T	3.62156	MSH2	WT
	GENIE-UCSF-15946-2678T	3.62156	MSH2	WT
	GENIE-UCSF-16141-7464T	3.62156	MSH2	WT
	GENIE-UCSF-16240-8642T	3.62156	MSH2	WT
	GENIE-UCSF-16819-5105T	3.62156	MSH2	WT
	GENIE-UCSF-16974-2771T	3.62156	MSH2	WT
	GENIE-UCSF-22002-5228T	3.62156	MSH2	WT
	GENIE-UCSF-488542-05518T	3.62156	MSH2	WT
	GENIE-UCSF-680097-14306T	3.62156	MSH2	WT
	GENIE-UCSF-721080-35861T	3.62156	MSH2	WT
	GENIE-UCSF-782365-34042T	3.62156	MSH2	WT
	GENIE-UCSF-782890-21071T	3.62156	MSH2	WT
	GENIE-UCSF-782902-03578T	3.62156	MSH2	WT
	GENIE-UCSF-783390-64569T	3.62156	MSH2	WT
	GENIE-UCSF-784115-99825T	3.62156	MSH2	WT
	GENIE-UCSF-784439-03623T	3.62156	MSH2	WT
	GENIE-UCSF-784602-18620T	3.62156	MSH2	WT
	GENIE-UCSF-784685-82145T	3.62156	MSH2	WT
	GENIE-UCSF-785652-85807T	3.62156	MSH2	WT
	GENIE-UCSF-786040-19027T	3.62156	MSH2	WT
	GENIE-UCSF-786565-55995T	3.62156	MSH2	WT
	GENIE-UCSF-786684-60360T	3.62156	MSH2	WT
	GENIE-UCSF-786963-75277T	3.62156	MSH2	WT
	GENIE-DFCI-006669-3048	3.47279	MSH2	WT
	GENIE-DFCI-011542-10210	3.47279	MSH2	WT
	GENIE-DFCI-010823-8782	3.47279	MSH2	WT
	GENIE-DFCI-011274-11728	3.47279	MSH2	WT
	GENIE-DFCI-012281-23763	3.47279	MSH2	WT
	GENIE-DFCI-007293-5325	3.47279	MSH2	WT
	GENIE-DFCI-023704-23672	3.47279	MSH2	WT
	GENIE-DFCI-010830-9604	3.47279	MSH2	WT
	GENIE-DFCI-010299-9990	3.47279	MSH2	WT
	GENIE-DFCI-010364-9878	3.47279	MSH2	WT
	GENIE-DFCI-010393-10072	3.47279	MSH2	WT
	GENIE-DFCI-011114-11586	3.47279	MSH2	WT
	GENIE-DFCI-010846-9585	3.47279	MSH2	WT
	GENIE-DFCI-000313-10615	3.47279	MSH2	WT
	GENIE-DFCI-008159-5223	3.47279	MSH2	WT
	GENIE-DFCI-008162-5245	3.47279	MSH2	WT
	GENIE-DFCI-010492-9674	3.47279	MSH2	WT
	GENIE-DFCI-008189-5271	3.47279	MSH2	WT
	GENIE-DFCI-010503-9646	3.47279	MSH2	WT
	GENIE-DFCI-008213-5052	3.47279	MSH2	WT
	GENIE-DFCI-010108-9174	3.47279	MSH2	WT
	GENIE-DFCI-023038-23663	3.47279	MSH2	WT
	GENIE-DFCI-008298-10571	3.47279	MSH2	WT
	GENIE-DFCI-008799-6939	3.47279	MSH2	WT
	GENIE-DFCI-010145-9601	3.47279	MSH2	WT
	GENIE-DFCI-009735-6947	3.47279	MSH2	WT
	GENIE-DFCI-009390-8269	3.47279	MSH2	WT
	GENIE-DFCI-009403-8032	3.47279	MSH2	WT
	GENIE-DFCI-010645-10961	3.47279	MSH2	WT
	GENIE-DFCI-008051-6249	3.47279	MSH2	WT
	GENIE-DFCI-010696-9179	3.47279	MSH2	WT
	GENIE-DFCI-023663-23805	3.47279	MSH2	WT
	GENIE-DFCI-009373-8028	3.47279	MSH2	WT
	GENIE-DFCI-010204-9521	3.47279	MSH2	WT
	GENIE-DFCI-008961-6112	3.47279	MSH2	WT
	GENIE-DFCI-008565-10924	3.47279	MSH2	WT
	GENIE-DFCI-011429-10438	3.47279	MSH2	WT
	GENIE-DFCI-011268-11704	3.47279	MSH2	WT
	GENIE-DFCI-000524-8893	3.47279	MSH2	WT
	GENIE-DFCI-001053-9141	3.47279	MSH2	WT
	GENIE-DFCI-007769-4841	3.47279	MSH2	WT
	GENIE-DFCI-006750-2803	3.47279	MSH2	WT
	GENIE-DFCI-006756-2809	3.47279	MSH2	WT
	GENIE-DFCI-007634-4805	3.47279	MSH2	WT
	GENIE-DFCI-000866-10873	3.47279	MSH2	WT
	GENIE-DFCI-007152-4476	3.47279	MSH2	WT
	GENIE-DFCI-007400-4374	3.47279	MSH2	WT
	GENIE-DFCI-007499-3884	3.47279	MSH2	WT
	GENIE-DFCI-001426-9122	3.47279	MSH2	WT
	GENIE-DFCI-007428-4202	3.47279	MSH2	WT
	GENIE-DFCI-001861-7321	3.47279	MSH2	WT
	GENIE-MSK-P-0013926-T02-IM6	3.41572	MSH2	mis_pathogenic
	GENIE-MSK-P-0029529-T01-IM6	3.41572	MSH2	WT
	GENIE-MSK-P-0040120-T01-IM6	3.41572	MSH2	WT
	GENIE-MSK-P-0052220-T02-IM6	3.41572	MSH2	WT
	GENIE-MSK-P-0035158-T01-IM6	3.41572	MSH2	WT
	GENIE-MSK-P-0057017-T01-IM6	3.41572	MSH2	WT
	GENIE-MSK-P-0029447-T01-IM6	3.41572	MSH2	WT
	GENIE-MSK-P-0051229-T01-IM6	3.41572	MSH2	WT
	GENIE-MSK-P-0017103-T01-IM6	3.41572	MSH2	WT
	GENIE-MSK-P-0033358-T01-IM6	3.41572	MSH2	WT
	GENIE-MSK-P-0019963-T01-IM6	3.41572	MSH2	WT
	GENIE-MSK-P-0020219-T01-IM6	3.41572	MSH2	WT
	GENIE-MSK-P-0017864-T01-IM6	3.41572	MSH2	WT
	GENIE-MSK-P-0029186-T01-IM6	3.41572	MSH2	WT
	GENIE-MSK-P-0030294-T01-IM6	3.41572	MSH2	WT
	GENIE-MSK-P-0016945-T01-IM6	3.41572	MSH2	WT
	GENIE-MSK-P-0040357-T01-IM6	3.41572	MSH2	WT
	GENIE-MSK-P-0054914-T01-IM6	3.41572	MSH2	WT
	GENIE-MSK-P-0017863-T01-IM6	3.41572	MSH2	WT
	GENIE-MSK-P-0049669-T01-IM6	3.41572	MSH2	WT
	GENIE-MSK-P-0040482-T01-IM6	3.41572	MSH2	WT
	GENIE-MSK-P-0035968-T01-IM6	3.41572	MSH2	WT
	GENIE-MSK-P-0029371-T01-IM6	3.41572	MSH2	WT
	GENIE-MSK-P-0040120-T03-IM6	3.41572	MSH2	WT
	GENIE-MSK-P-0020308-T01-IM6	3.41572	MSH2	WT
	GENIE-MSK-P-0043726-T01-IM6	3.41572	MSH2	WT
	GENIE-MSK-P-0047557-T01-IM6	3.41572	MSH2	WT
	GENIE-MSK-P-0029973-T01-IM6	3.41572	MSH2	WT
	GENIE-MSK-P-0039665-T01-IM6	3.41572	MSH2	WT
	GENIE-MSK-P-0028018-T01-IM6	3.41572	MSH2	WT
	GENIE-MSK-P-0016048-T01-IM6	3.41572	MSH2	WT
	GENIE-MSK-P-0029632-T01-IM6	3.41572	MSH2	WT
	GENIE-MSK-P-0026163-T01-IM6	3.41572	MSH2	WT
	GENIE-MSK-P-0033304-T01-IM6	3.41572	MSH2	WT
	GENIE-MSK-P-0049072-T01-IM6	3.41572	MSH2	WT
	GENIE-MSK-P-0018343-T01-IM6	3.41572	MSH2	WT
	GENIE-MSK-P-0049097-T01-IM6	3.41572	MSH2	WT
	GENIE-MSK-P-0026176-T02-IM6	3.41572	MSH2	WT
	GENIE-MSK-P-0054189-T01-IM6	3.41572	MSH2	WT
	GENIE-MSK-P-0026914-T01-IM6	3.41572	MSH2	WT
	GENIE-MSK-P-0030832-T01-IM6	3.41572	MSH2	WT
	GENIE-MSK-P-0045314-T01-IM6	3.41572	MSH2	WT
	GENIE-MSK-P-0034164-T01-IM6	3.41572	MSH2	WT
	GENIE-MSK-P-0046347-T02-IM6	3.41572	MSH2	WT
	GENIE-MSK-P-0052234-T01-IM6	3.41572	MSH2	WT
	GENIE-MSK-P-0014186-T01-IM6	3.41572	MSH2	WT
	GENIE-MSK-P-0031888-T01-IM6	3.41572	MSH2	WT
	GENIE-MSK-P-0025543-T01-IM6	3.41572	MSH2	WT
	GENIE-MSK-P-0046233-T01-IM6	3.41572	MSH2	WT
	GENIE-MSK-P-0022287-T01-IM6	3.41572	MSH2	WT
	GENIE-MSK-P-0040506-T01-IM6	3.41572	MSH2	WT
	GENIE-MSK-P-0041963-T01-IM6	3.41572	MSH2	WT
	GENIE-MSK-P-0045342-T01-IM6	3.41572	MSH2	WT
	GENIE-MSK-P-0037942-T01-IM6	3.41572	MSH2	WT
	GENIE-MSK-P-0030954-T01-IM6	3.41572	MSH2	WT
	GENIE-MSK-P-0018951-T01-IM6	3.41572	MSH2	WT
	GENIE-MSK-P-0020336-T01-IM6	3.41572	MSH2	WT
	GENIE-MSK-P-0021082-T01-IM6	3.41572	MSH2	WT
	GENIE-MSK-P-0031381-T01-IM6	3.41572	MSH2	WT
	GENIE-MSK-P-0019245-T01-IM6	3.41572	MSH2	WT
	GENIE-MSK-P-0028860-T01-IM6	3.41572	MSH2	WT
	GENIE-MSK-P-0047137-T01-IM6	3.41572	MSH2	WT
	GENIE-MSK-P-0046925-T01-IM6	3.41572	MSH2	WT
	GENIE-MSK-P-0053591-T01-IM6	3.41572	MSH2	WT
	GENIE-MSK-P-0022877-T01-IM6	3.41572	MSH2	WT
	GENIE-MSK-P-0034594-T01-IM6	3.41572	MSH2	WT
	GENIE-MSK-P-0021096-T01-IM6	3.41572	MSH2	WT
	GENIE-MSK-P-0037523-T01-IM6	3.41572	MSH2	WT
	GENIE-MSK-P-0048389-T01-IM6	3.41572	MSH2	WT
	GENIE-MSK-P-0043593-T01-IM6	3.41572	MSH2	WT
	GENIE-MSK-P-0037523-T02-IM6	3.41572	MSH2	WT
	GENIE-MSK-P-0042515-T01-IM6	3.41572	MSH2	WT
	GENIE-MSK-P-0047101-T01-IM6	3.41572	MSH2	WT
	GENIE-MSK-P-0053127-T01-IM6	3.41572	MSH2	WT
	GENIE-MSK-P-0000928-T02-IM6	3.41572	MSH2	WT
	GENIE-MSK-P-0016256-T01-IM6	3.41572	MSH2	WT
	GENIE-MSK-P-0023927-T01-IM6	3.41572	MSH2	WT
	GENIE-MSK-P-0014881-T01-IM6	3.41572	MSH2	WT
	GENIE-MSK-P-0037973-T01-IM6	3.41572	MSH2	WT
	GENIE-MSK-P-0017286-T01-IM6	3.41572	MSH2	WT
	GENIE-MSK-P-0042236-T01-IM6	3.41572	MSH2	WT
	GENIE-MSK-P-0014220-T01-IM6	3.41572	MSH2	WT
	GENIE-MSK-P-0038506-T01-IM6	3.41572	MSH2	WT
	GENIE-MSK-P-0016793-T01-IM6	3.41572	MSH2	WT
	GENIE-MSK-P-0023527-T01-IM6	3.41572	MSH2	WT
	GENIE-MSK-P-0031077-T01-IM6	3.41572	MSH2	WT
	GENIE-MSK-P-0040728-T01-IM6	3.41572	MSH2	WT
	GENIE-MSK-P-0011544-T02-IM6	3.41572	MSH2	WT
	GENIE-MSK-P-0042606-T01-IM6	3.41572	MSH2	WT
	GENIE-MSK-P-0015571-T01-IM6	3.41572	MSH2	WT
	GENIE-MSK-P-0018674-T01-IM6	3.41572	MSH2	WT
	GENIE-MSK-P-0015393-T01-IM6	3.41572	MSH2	WT
	GENIE-MSK-P-0047458-T01-IM6	3.41572	MSH2	WT
	GENIE-MSK-P-0031950-T01-IM6	3.41572	MSH2	WT
	GENIE-MSK-P-0040540-T02-IM6	3.41572	MSH2	WT
	GENIE-MSK-P-0047939-T01-IM6	3.41572	MSH2	WT
	GENIE-MSK-P-0038138-T01-IM6	3.41572	MSH2	WT
	GENIE-MSK-P-0020652-T01-IM6	3.41572	MSH2	WT
	GENIE-MSK-P-0033092-T01-IM6	3.41572	MSH2	WT
	GENIE-MSK-P-0017460-T01-IM6	3.41572	MSH2	WT
	GENIE-MSK-P-0054846-T01-IM6	3.41572	MSH2	WT
	GENIE-MSK-P-0043043-T01-IM6	3.41572	MSH2	WT
	GENIE-MSK-P-0030485-T02-IM6	3.41572	MSH2	WT
	GENIE-MSK-P-0035099-T01-IM6	3.41572	MSH2	WT
	GENIE-MSK-P-0045555-T01-IM6	3.41572	MSH2	WT
	GENIE-MSK-P-0036458-T01-IM6	3.41572	MSH2	WT
	GENIE-MSK-P-0032299-T01-IM6	3.41572	MSH2	WT
	GENIE-MSK-P-0053160-T01-IM6	3.41572	MSH2	WT
	GENIE-MSK-P-0043355-T01-IM6	3.41572	MSH2	WT
	GENIE-MSK-P-0017318-T01-IM6	3.41572	MSH2	WT
	GENIE-MSK-P-0046013-T01-IM6	3.41572	MSH2	WT
	GENIE-MSK-P-0016416-T01-IM6	3.41572	MSH2	WT
	GENIE-MSK-P-0050852-T01-IM6	3.41572	MSH2	WT
	GENIE-MSK-P-0053243-T01-IM6	3.41572	MSH2	WT
	GENIE-MSK-P-0018678-T01-IM6	3.41572	MSH2	WT
	GENIE-UCSF-2047-2235T	3.33378	MSH2	WT
	GENIE-UCSF-3293-2807T	3.33378	MSH2	WT
	GENIE-UCSF-824-977T	3.33378	MSH2	WT
	GENIE-UCSF-10486-9961T	3.33378	MSH2	WT
	GENIE-UCSF-10503-4156T	3.33378	MSH2	WT
	GENIE-UCSF-10620-9763T	3.33378	MSH2	WT
	GENIE-UCSF-10773-9379T	3.33378	MSH2	WT
	GENIE-UCSF-11415-6764T	3.33378	MSH2	WT
	GENIE-UCSF-11574-5332T	3.33378	MSH2	WT
	GENIE-UCSF-11720-2422T	3.33378	MSH2	WT
	GENIE-UCSF-11797-0408T	3.33378	MSH2	WT
	GENIE-UCSF-11852-4641T	3.33378	MSH2	WT
	GENIE-UCSF-11878-6464T	3.33378	MSH2	WT
	GENIE-UCSF-11905-0519T	3.33378	MSH2	WT
	GENIE-UCSF-1814-1980T	3.33378	MSH2	WT
	GENIE-UCSF-1987-2167T	3.33378	MSH2	WT
	GENIE-UCSF-2000-2180T	3.33378	MSH2	WT
	GENIE-UCSF-2038-2220T	3.33378	MSH2	WT
	GENIE-UCSF-2111-6095T	3.33378	MSH2	WT
	GENIE-UCSF-2194-2395T	3.33378	MSH2	WT
	GENIE-UCSF-2228-5846T	3.33378	MSH2	WT
	GENIE-UCSF-2290-3140T	3.33378	MSH2	WT
	GENIE-UCSF-2297-8332T	3.33378	MSH2	WT
	GENIE-UCSF-2365-5932T	3.33378	MSH2	WT
	GENIE-UCSF-2389-8304T	3.33378	MSH2	WT
	GENIE-UCSF-2437-5326T	3.33378	MSH2	WT
	GENIE-UCSF-2600-2397T	3.33378	MSH2	WT
	GENIE-UCSF-2603-5041T	3.33378	MSH2	WT
	GENIE-UCSF-2667-7545T	3.33378	MSH2	WT
	GENIE-UCSF-2853-3882T	3.33378	MSH2	WT
	GENIE-UCSF-2854-2431T	3.33378	MSH2	WT
	GENIE-UCSF-2872-2894T	3.33378	MSH2	WT
	GENIE-UCSF-3073-7315T	3.33378	MSH2	WT
	GENIE-UCSF-3150-6949T	3.33378	MSH2	WT
	GENIE-UCSF-3229-0810T	3.33378	MSH2	WT
	GENIE-UCSF-3246-6359T	3.33378	MSH2	WT
	GENIE-UCSF-3251-8097T	3.33378	MSH2	WT
	GENIE-UCSF-3365-5196T	3.33378	MSH2	WT
	GENIE-UCSF-3366-2663T	3.33378	MSH2	WT
	GENIE-UCSF-3453-7119T	3.33378	MSH2	WT
	GENIE-UCSF-3488-6927T	3.33378	MSH2	WT
	GENIE-UCSF-3703-3352T	3.33378	MSH2	WT
	GENIE-UCSF-3776-8764T	3.33378	MSH2	WT
	GENIE-UCSF-601-751T	3.33378	MSH2	WT
	GENIE-UCSF-879-1042T	3.33378	MSH2	WT
	GENIE-UCSF-13562-3513T	3.29233	MSH2	WT
	GENIE-UCSF-14675-7860T	3.29233	MSH2	WT
	GENIE-UCSF-14705-5975T	3.29233	MSH2	WT
	GENIE-UCSF-15204-3225T	3.29233	MSH2	WT
	GENIE-UCSF-15213-2553T	3.29233	MSH2	WT
	GENIE-UCSF-15779-9457T	3.29233	MSH2	WT
	GENIE-UCSF-16410-2508T	3.29233	MSH2	WT
	GENIE-UCSF-783221-25614T	3.29233	MSH2	WT
	GENIE-UCSF-785668-85679T	3.29233	MSH2	WT
	GENIE-UCSF-123670-8603T	3.29233	MSH2	WT
	GENIE-UCSF-12730-3751T	3.29233	MSH2	WT
	GENIE-UCSF-13494-2808T	3.29233	MSH2	WT
	GENIE-UCSF-13773-7461T	3.29233	MSH2	WT
	GENIE-UCSF-14035-3685T	3.29233	MSH2	WT
	GENIE-UCSF-14251-8715T	3.29233	MSH2	WT
	GENIE-UCSF-14910-1439T	3.29233	MSH2	WT
	GENIE-UCSF-15108-9167T	3.29233	MSH2	WT
	GENIE-UCSF-15145-4053T	3.29233	MSH2	WT
	GENIE-UCSF-15346-3572T	3.29233	MSH2	WT
	GENIE-UCSF-15349-0188T	3.29233	MSH2	WT
	GENIE-UCSF-15867-8954T	3.29233	MSH2	WT
	GENIE-UCSF-15895-2673T	3.29233	MSH2	WT
	GENIE-UCSF-16362-4779T	3.29233	MSH2	WT
	GENIE-UCSF-16374-6687T	3.29233	MSH2	WT
	GENIE-UCSF-16463-7300T	3.29233	MSH2	WT
	GENIE-UCSF-16980-2753T	3.29233	MSH2	WT
	GENIE-UCSF-17115-9762T	3.29233	MSH2	WT
	GENIE-UCSF-17140-8229T	3.29233	MSH2	WT
	GENIE-UCSF-172949-30489T	3.29233	MSH2	WT
	GENIE-UCSF-208605-1350T	3.29233	MSH2	WT
	GENIE-UCSF-2325-0599T	3.29233	MSH2	WT
	GENIE-UCSF-303668-6561T	3.29233	MSH2	WT
	GENIE-UCSF-492244-57627T	3.29233	MSH2	WT
	GENIE-UCSF-515486-49906T	3.29233	MSH2	WT
	GENIE-UCSF-635629-68614T	3.29233	MSH2	WT
	GENIE-UCSF-736261-97782T	3.29233	MSH2	WT
	GENIE-UCSF-747138-01741T	3.29233	MSH2	WT
	GENIE-UCSF-782261-08134T	3.29233	MSH2	WT
	GENIE-UCSF-782462-95753T	3.29233	MSH2	WT
	GENIE-UCSF-782616-02917T	3.29233	MSH2	WT
	GENIE-UCSF-782633-08478T	3.29233	MSH2	WT
	GENIE-UCSF-782751-14761T	3.29233	MSH2	WT
	GENIE-UCSF-782872-31548T	3.29233	MSH2	WT
	GENIE-UCSF-783258-80730T	3.29233	MSH2	WT
	GENIE-UCSF-783558-05269T	3.29233	MSH2	WT
	GENIE-UCSF-784030-55046T	3.29233	MSH2	WT
	GENIE-UCSF-784296-13933T	3.29233	MSH2	WT
	GENIE-UCSF-784549-21447T	3.29233	MSH2	WT
	GENIE-UCSF-784549-79291T	3.29233	MSH2	WT
	GENIE-UCSF-784768-33871T	3.29233	MSH2	WT
	GENIE-UCSF-784859-78328T	3.29233	MSH2	WT
	GENIE-UCSF-785120-75510T	3.29233	MSH2	WT
	GENIE-UCSF-785296-13780T	3.29233	MSH2	WT
	GENIE-UCSF-785638-57546T	3.29233	MSH2	WT
	GENIE-UCSF-787138-23881T	3.29233	MSH2	WT
	GENIE-DFCI-111564-710804	3.23178	MSH2	WT
	GENIE-DFCI-111874-617893	3.23178	MSH2	WT
	GENIE-DFCI-136074-999897	3.23178	MSH2	WT
	GENIE-DFCI-201971-2774625	3.23178	MSH2	WT
	GENIE-DFCI-202846-3036137	3.23178	MSH2	WT
	GENIE-DFCI-417078-4385265	3.23178	MSH2	WT
	GENIE-DFCI-420699-4547743	3.23178	MSH2	WT
	GENIE-DFCI-449362-4613829	3.23178	MSH2	WT
	GENIE-DFCI-449495-4719110	3.23178	MSH2	WT
	GENIE-DFCI-450202-4720487	3.23178	MSH2	WT
	GENIE-DFCI-513959-5067566	3.23178	MSH2	WT
	GENIE-DFCI-516867-4929907	3.23178	MSH2	WT
	GENIE-DFCI-517380-4997465	3.23178	MSH2	WT
	GENIE-DFCI-552116-5136468	3.23178	MSH2	WT
	GENIE-DFCI-581883-5504074	3.23178	MSH2	WT
	GENIE-DFCI-616995-5811726	3.23178	MSH2	WT
	GENIE-DFCI-617175-5808875	3.23178	MSH2	WT
	GENIE-DFCI-658256-6538611	3.23178	MSH2	WT
	GENIE-DFCI-108899-571897	3.23178	MSH2	WT
	GENIE-DFCI-089861-282500	3.23178	MSH2	WT
	GENIE-DFCI-090830-315687	3.23178	MSH2	WT
	GENIE-DFCI-199639-3036217	3.23178	MSH2	WT
	GENIE-DFCI-091158-332796	3.23178	MSH2	WT
	GENIE-DFCI-092137-350918	3.23178	MSH2	WT
	GENIE-DFCI-111496-663983	3.23178	MSH2	WT
	GENIE-DFCI-091803-350540	3.23178	MSH2	WT
	GENIE-DFCI-135225-1200719	3.23178	MSH2	WT
	GENIE-DFCI-168367-1903424	3.23178	MSH2	WT
	GENIE-DFCI-090772-350336	3.23178	MSH2	WT
	GENIE-DFCI-092436-282178	3.23178	MSH2	WT
	GENIE-DFCI-053467-188545	3.23178	MSH2	WT
	GENIE-DFCI-090781-315910	3.23178	MSH2	WT
	GENIE-DFCI-052994-203571	3.23178	MSH2	WT
	GENIE-DFCI-053022-173577	3.23178	MSH2	WT
	GENIE-DFCI-036757-74705	3.23178	MSH2	WT
	GENIE-DFCI-380099-4098189	3.23178	MSH2	WT
	GENIE-DFCI-166849-2332031	3.23178	MSH2	WT
	GENIE-DFCI-567144-5345099	3.23178	MSH2	WT
	GENIE-DFCI-120682-999864	3.23178	MSH2	WT
	GENIE-DFCI-618599-6066262	3.23178	MSH2	WT
	GENIE-DFCI-150288-1525631	3.23178	MSH2	WT
	GENIE-DFCI-617846-6069402	3.23178	MSH2	WT
	GENIE-DFCI-626563-6517226	3.23178	MSH2	WT
	GENIE-DFCI-588983-5959065	3.23178	MSH2	WT
	GENIE-DFCI-449634-4651859	3.23178	MSH2	WT
	GENIE-DFCI-617861-5963403	3.23178	MSH2	WT
	GENIE-DFCI-657518-6539420	3.23178	MSH2	WT
	GENIE-DFCI-296396-3764514	3.23178	MSH2	WT
	GENIE-DFCI-380182-4098286	3.23178	MSH2	WT
	GENIE-DFCI-517519-4997093	3.23178	MSH2	WT
	GENIE-DFCI-552142-5180581	3.23178	MSH2	WT
	GENIE-DFCI-617860-5916043	3.23178	MSH2	WT
	GENIE-DFCI-640863-6605646	3.23178	MSH2	WT
	GENIE-DFCI-450135-4518319	3.23178	MSH2	WT
	GENIE-DFCI-269153-3559341	3.23178	MSH2	WT
	GENIE-DFCI-450446-4753850	3.23178	MSH2	WT
	GENIE-DFCI-517412-4994207	3.23178	MSH2	WT
	GENIE-DFCI-296421-3794810	3.23178	MSH2	WT
	GENIE-DFCI-296409-3764154	3.23178	MSH2	WT
	GENIE-DFCI-354776-3944527	3.23178	MSH2	WT
	GENIE-DFCI-638611-6617348	3.23178	MSH2	WT
	GENIE-DFCI-244141-3559352	3.23178	MSH2	WT
	GENIE-DFCI-354809-3967905	3.23178	MSH2	WT
	GENIE-DFCI-379332-4161125	3.23178	MSH2	WT
	GENIE-DFCI-448485-4412513	3.23178	MSH2	WT
	GENIE-DFCI-618557-5977895	3.23178	MSH2	WT
	GENIE-DFCI-661681-6618164	3.23178	MSH2	WT
	GENIE-DFCI-640140-6669059	3.23178	MSH2	WT
	GENIE-DFCI-448909-4543031	3.23178	MSH2	WT
	GENIE-DFCI-269227-3617093	3.23178	MSH2	WT
	GENIE-DFCI-417677-4256780	3.23178	MSH2	WT
	GENIE-DFCI-386616-4161149	3.23178	MSH2	WT
	GENIE-DFCI-449699-4679865	3.23178	MSH2	WT
	GENIE-DFCI-581811-5509946	3.23178	MSH2	WT
	GENIE-DFCI-581673-5470634	3.23178	MSH2	WT
	GENIE-DFCI-631307-6431990	3.23178	MSH2	WT
	GENIE-DFCI-631748-6384555	3.23178	MSH2	WT
	GENIE-DFCI-636984-6656858	3.23178	MSH2	WT
	GENIE-DFCI-269249-3646367	3.23178	MSH2	WT
	GENIE-DFCI-448653-4482052	3.23178	MSH2	WT
	GENIE-DFCI-517670-5036218	3.23178	MSH2	WT
	GENIE-DFCI-513964-5070750	3.23178	MSH2	WT
	GENIE-DFCI-700511-6760442	3.23178	MSH2	WT
	GENIE-DFCI-269252-3646406	3.23178	MSH2	WT
	GENIE-DFCI-448677-4824904	3.23178	MSH2	WT
	GENIE-DFCI-617180-5845997	3.23178	MSH2	WT
	GENIE-DFCI-674346-6793209	3.23178	MSH2	WT
	GENIE-DFCI-417724-4384982	3.23178	MSH2	WT
	GENIE-DFCI-417068-4321062	3.23178	MSH2	WT
	GENIE-DFCI-448522-4787022	3.23178	MSH2	WT
	GENIE-DFCI-617183-5958716	3.23178	MSH2	WT
	GENIE-DFCI-682364-6790845	3.23178	MSH2	WT
	GENIE-DFCI-699353-6792111	3.23178	MSH2	WT
	GENIE-DFCI-269290-3704862	3.23178	MSH2	WT
	GENIE-DFCI-269292-3704936	3.23178	MSH2	WT
	GENIE-DFCI-269299-3733727	3.23178	MSH2	WT
	GENIE-DFCI-516362-4925217	3.23178	MSH2	WT
	GENIE-DFCI-517678-5031687	3.23178	MSH2	WT
	GENIE-DFCI-617193-6184544	3.23178	MSH2	WT
	GENIE-DFCI-656921-6274902	3.23178	MSH2	WT
	GENIE-DFCI-679194-6802456	3.23178	MSH2	WT
	GENIE-DFCI-326266-3884149	3.23178	MSH2	WT
	GENIE-DFCI-409749-4313203	3.23178	MSH2	WT
	GENIE-DFCI-449744-4651389	3.23178	MSH2	WT
	GENIE-DFCI-582631-5350531	3.23178	MSH2	WT
	GENIE-DFCI-582614-5230906	3.23178	MSH2	WT
	GENIE-DFCI-581881-5501052	3.23178	MSH2	WT
	GENIE-DFCI-582357-5269704	3.23178	MSH2	WT
	GENIE-DFCI-625183-6643956	3.23178	MSH2	WT
	GENIE-DFCI-269309-3733730	3.23178	MSH2	WT
	GENIE-DFCI-326384-3914204	3.23178	MSH2	WT
	GENIE-DFCI-380176-4036335	3.23178	MSH2	WT
	GENIE-DFCI-582727-5283414	3.23178	MSH2	WT
	GENIE-DFCI-517373-4959626	3.23178	MSH2	WT
	GENIE-DFCI-202043-2774463	3.23178	MSH2	WT
	GENIE-DFCI-236215-3170196	3.23178	MSH2	WT
	GENIE-DFCI-268707-3474304	3.23178	MSH2	WT
	GENIE-DFCI-169806-1962348	3.23178	MSH2	WT
	GENIE-DFCI-171578-2332206	3.23178	MSH2	WT
	GENIE-DFCI-201082-2518758	3.23178	MSH2	WT
	GENIE-DFCI-217511-3377366	3.23178	MSH2	WT
	GENIE-DFCI-241107-3446455	3.23178	MSH2	WT
	GENIE-DFCI-169812-1962312	3.23178	MSH2	WT
	GENIE-DFCI-241119-3446677	3.23178	MSH2	WT
	GENIE-DFCI-168497-1729240	3.23178	MSH2	WT
	GENIE-DFCI-132616-1469621	3.23178	MSH2	WT
	GENIE-DFCI-168855-1729386	3.23178	MSH2	WT
	GENIE-DFCI-171584-2331960	3.23178	MSH2	WT
	GENIE-DFCI-202856-2970319	3.23178	MSH2	WT
	GENIE-DFCI-132626-1469629	3.23178	MSH2	WT
	GENIE-DFCI-168899-1786713	3.23178	MSH2	WT
	GENIE-DFCI-171925-2394107	3.23178	MSH2	WT
	GENIE-DFCI-173131-1903341	3.23178	MSH2	WT
	GENIE-DFCI-171587-2331913	3.23178	MSH2	WT
	GENIE-DFCI-201587-2710150	3.23178	MSH2	WT
	GENIE-DFCI-268435-3474276	3.23178	MSH2	WT
	GENIE-DFCI-202892-3036229	3.23178	MSH2	WT
	GENIE-DFCI-241111-3446683	3.23178	MSH2	WT
	GENIE-DFCI-236259-3170317	3.23178	MSH2	WT
	GENIE-DFCI-241077-3308582	3.23178	MSH2	WT
	GENIE-DFCI-132187-1358799	3.23178	MSH2	WT
	GENIE-DFCI-171955-2394104	3.23178	MSH2	WT
	GENIE-DFCI-202400-2970266	3.23178	MSH2	WT
	GENIE-DFCI-241099-3446699	3.23178	MSH2	WT
	GENIE-DFCI-132194-1358735	3.23178	MSH2	WT
	GENIE-DFCI-202338-2904510	3.23178	MSH2	WT
	GENIE-DFCI-202407-2839037	3.23178	MSH2	WT
	GENIE-DFCI-268703-3502509	3.23178	MSH2	WT
	GENIE-DFCI-180458-2644867	3.23178	MSH2	WT
	GENIE-DFCI-200203-2455838	3.23178	MSH2	WT
	GENIE-MSK-P-0002891-T01-IM3	3.22077	MSH2	WT
	GENIE-MSK-P-0002396-T01-IM3	3.22077	MSH2	WT
	GENIE-MSK-P-0000758-T01-IM3	3.22077	MSH2	WT
	GENIE-MSK-P-0000572-T01-IM3	3.22077	MSH2	WT
	GENIE-MSK-P-0002870-T01-IM3	3.22077	MSH2	WT
	GENIE-MSK-P-0001052-T01-IM3	3.22077	MSH2	WT
	GENIE-MSK-P-0001425-T01-IM3	3.22077	MSH2	WT
	GENIE-MSK-P-0002638-T01-IM3	3.22077	MSH2	WT
	GENIE-MSK-P-0002647-T01-IM3	3.22077	MSH2	WT
	GENIE-MSK-P-0002400-T01-IM3	3.22077	MSH2	WT
	GENIE-MSK-P-0002606-T01-IM3	3.22077	MSH2	WT
	GENIE-MSK-P-0000759-T01-IM3	3.22077	MSH2	WT
	GENIE-MSK-P-0002836-T01-IM3	3.22077	MSH2	WT
	GENIE-MSK-P-0001281-T01-IM3	3.22077	MSH2	WT
	GENIE-MSK-P-0058761-T01-IM7	3.17249	MSH2	mis_benign
	GENIE-MSK-P-0069599-T01-IM7	3.17249	MSH2	WT
	GENIE-MSK-P-0082119-T01-IM7	3.17249	MSH2	WT
	GENIE-MSK-P-0097625-T01-IM7	3.17249	MSH2	WT
	GENIE-MSK-P-0098222-T02-IM7	3.17249	MSH2	WT
	GENIE-MSK-P-0093670-T01-IM7	3.17249	MSH2	WT
	GENIE-MSK-P-0089689-T01-IM7	3.17249	MSH2	WT
	GENIE-MSK-P-0063722-T01-IM7	3.17249	MSH2	WT
	GENIE-MSK-P-0097611-T01-IM7	3.17249	MSH2	WT
	GENIE-MSK-P-0093260-T01-IM7	3.17249	MSH2	WT
	GENIE-MSK-P-0065706-T01-IM7	3.17249	MSH2	WT
	GENIE-MSK-P-0071018-T01-IM7	3.17249	MSH2	WT
	GENIE-MSK-P-0072592-T01-IM7	3.17249	MSH2	WT
	GENIE-MSK-P-0093518-T01-IM7	3.17249	MSH2	WT
	GENIE-MSK-P-0059494-T01-IM7	3.17249	MSH2	WT
	GENIE-MSK-P-0064579-T01-IM7	3.17249	MSH2	WT
	GENIE-MSK-P-0057512-T02-IM7	3.17249	MSH2	WT
	GENIE-MSK-P-0085615-T01-IM7	3.17249	MSH2	WT
	GENIE-MSK-P-0077474-T01-IM7	3.17249	MSH2	WT
	GENIE-MSK-P-0072048-T01-IM7	3.17249	MSH2	WT
	GENIE-MSK-P-0059336-T01-IM7	3.17249	MSH2	WT
	GENIE-MSK-P-0078739-T01-IM7	3.17249	MSH2	WT
	GENIE-MSK-P-0097130-T01-IM7	3.17249	MSH2	WT
	GENIE-MSK-P-0073570-T01-IM7	3.17249	MSH2	WT
	GENIE-MSK-P-0075851-T01-IM7	3.17249	MSH2	WT
	GENIE-MSK-P-0061243-T01-IM7	3.17249	MSH2	WT
	GENIE-MSK-P-0081138-T02-IM7	3.17249	MSH2	WT
	GENIE-MSK-P-0066325-T01-IM7	3.17249	MSH2	WT
	GENIE-MSK-P-0093474-T01-IM7	3.17249	MSH2	WT
	GENIE-MSK-P-0060527-T01-IM7	3.17249	MSH2	WT
	GENIE-MSK-P-0091377-T01-IM7	3.17249	MSH2	WT
	GENIE-MSK-P-0058579-T01-IM7	3.17249	MSH2	WT
	GENIE-MSK-P-0071221-T01-IM7	3.17249	MSH2	WT
	GENIE-MSK-P-0083188-T01-IM7	3.17249	MSH2	WT
	GENIE-MSK-P-0075044-T01-IM7	3.17249	MSH2	WT
	GENIE-MSK-P-0085979-T01-IM7	3.17249	MSH2	WT
	GENIE-MSK-P-0098222-T01-IM7	3.17249	MSH2	WT
	GENIE-MSK-P-0050018-T02-IM7	3.17249	MSH2	WT
	GENIE-MSK-P-0068748-T01-IM7	3.17249	MSH2	WT
	GENIE-MSK-P-0100540-T01-IM7	3.17249	MSH2	WT
	GENIE-MSK-P-0058499-T01-IM7	3.17249	MSH2	WT
	GENIE-MSK-P-0059222-T01-IM7	3.17249	MSH2	WT
	GENIE-MSK-P-0083272-T01-IM7	3.17249	MSH2	WT
	GENIE-MSK-P-0089181-T01-IM7	3.17249	MSH2	WT
	GENIE-MSK-P-0063144-T01-IM7	3.17249	MSH2	WT
	GENIE-MSK-P-0068916-T01-IM7	3.17249	MSH2	WT
	GENIE-MSK-P-0069722-T01-IM7	3.17249	MSH2	WT
	GENIE-UCSF-12251-7922T	2.9631	MSH2	WT
	GENIE-UCSF-12428-7314T	2.9631	MSH2	WT
	GENIE-UCSF-12832-4443T	2.9631	MSH2	WT
	GENIE-UCSF-13280-8731T	2.9631	MSH2	WT
	GENIE-UCSF-15164-7966T	2.9631	MSH2	WT
	GENIE-UCSF-15795-8374T	2.9631	MSH2	mis_pathogenic
	GENIE-UCSF-158464-5983T	2.9631	MSH2	WT
	GENIE-UCSF-16327-3451T	2.9631	MSH2	mis_benign
	GENIE-UCSF-16388-9549T	2.9631	MSH2	mis_benign
	GENIE-UCSF-402601-10024T	2.9631	MSH2	WT
	GENIE-UCSF-782599-49848T	2.9631	MSH2	WT
	GENIE-UCSF-786473-50626T	2.9631	MSH2	WT
	GENIE-UCSF-12059-5131T	2.9631	MSH2	WT
	GENIE-UCSF-12178-4873T	2.9631	MSH2	WT
	GENIE-UCSF-12256-9391T	2.9631	MSH2	WT
	GENIE-UCSF-12596-9923T	2.9631	MSH2	WT
	GENIE-UCSF-12667-6695T	2.9631	MSH2	WT
	GENIE-UCSF-12871-3254T	2.9631	MSH2	WT
	GENIE-UCSF-13047-9062T	2.9631	MSH2	WT
	GENIE-UCSF-13462-0388T	2.9631	MSH2	WT
	GENIE-UCSF-13563-2905T	2.9631	MSH2	WT
	GENIE-UCSF-13603-0470T	2.9631	MSH2	WT
	GENIE-UCSF-13915-9599T	2.9631	MSH2	WT
	GENIE-UCSF-13961-7012T	2.9631	MSH2	WT
	GENIE-UCSF-14479-9305T	2.9631	MSH2	WT
	GENIE-UCSF-14754-9230T	2.9631	MSH2	WT
	GENIE-UCSF-14879-5435T	2.9631	MSH2	WT
	GENIE-UCSF-14883-4695T	2.9631	MSH2	WT
	GENIE-UCSF-14985-9804T	2.9631	MSH2	WT
	GENIE-UCSF-15426-4832T	2.9631	MSH2	WT
	GENIE-UCSF-15447-3724T	2.9631	MSH2	WT
	GENIE-UCSF-15694-7463T	2.9631	MSH2	WT
	GENIE-UCSF-16160-7633T	2.9631	MSH2	WT
	GENIE-UCSF-16436-3360T	2.9631	MSH2	WT
	GENIE-UCSF-16605-3280T	2.9631	MSH2	WT
	GENIE-UCSF-16966-8074T	2.9631	MSH2	WT
	GENIE-UCSF-17013-0331T	2.9631	MSH2	WT
	GENIE-UCSF-17117-5213T	2.9631	MSH2	WT
	GENIE-UCSF-172949-6903T	2.9631	MSH2	WT
	GENIE-UCSF-241641-3286T	2.9631	MSH2	WT
	GENIE-UCSF-371895-94535T	2.9631	MSH2	WT
	GENIE-UCSF-386135-49955T	2.9631	MSH2	WT
	GENIE-UCSF-443040-25573T	2.9631	MSH2	WT
	GENIE-UCSF-483972-11435T	2.9631	MSH2	WT
	GENIE-UCSF-782347-60894T	2.9631	MSH2	WT
	GENIE-UCSF-782761-02942T	2.9631	MSH2	WT
	GENIE-UCSF-782826-20857T	2.9631	MSH2	WT
	GENIE-UCSF-783461-20317T	2.9631	MSH2	WT
	GENIE-UCSF-783591-72102T	2.9631	MSH2	WT
	GENIE-UCSF-783655-15852T	2.9631	MSH2	WT
	GENIE-UCSF-783870-69694T	2.9631	MSH2	WT
	GENIE-UCSF-783871-42322T	2.9631	MSH2	WT
	GENIE-UCSF-783993-92241T	2.9631	MSH2	WT
	GENIE-UCSF-784021-11085T	2.9631	MSH2	WT
	GENIE-UCSF-784192-22073T	2.9631	MSH2	WT
	GENIE-UCSF-784280-10550T	2.9631	MSH2	WT
	GENIE-UCSF-784486-43937T	2.9631	MSH2	WT
	GENIE-UCSF-784758-29196T	2.9631	MSH2	WT
	GENIE-UCSF-784893-46441T	2.9631	MSH2	WT
	GENIE-UCSF-785095-95702T	2.9631	MSH2	WT
	GENIE-UCSF-785285-48907T	2.9631	MSH2	WT
	GENIE-UCSF-786687-56182T	2.9631	MSH2	WT
	GENIE-UCSF-786938-06920T	2.9631	MSH2	WT
	GENIE-DFCI-006935-3858	2.93433	MSH2	WT
	GENIE-DFCI-004749-952	2.93433	MSH2	WT
	GENIE-DFCI-006245-3717	2.93433	MSH2	WT
	GENIE-DFCI-000759-3248	2.93433	MSH2	WT
	GENIE-DFCI-001123-756	2.93433	MSH2	WT
	GENIE-DFCI-006129-2479	2.93433	MSH2	WT
	GENIE-DFCI-002366-30	2.93433	MSH2	WT
	GENIE-DFCI-004798-1891	2.93433	MSH2	WT
	GENIE-DFCI-006621-3245	2.93433	MSH2	WT
	GENIE-DFCI-005128-1387	2.93433	MSH2	WT
	GENIE-DFCI-000599-474	2.93433	MSH2	WT
	GENIE-DFCI-003010-187	2.93433	MSH2	WT
	GENIE-DFCI-001096-2169	2.93433	MSH2	WT
	GENIE-DFCI-003201-340	2.93433	MSH2	WT
	GENIE-DFCI-003207-271	2.93433	MSH2	WT
	GENIE-DFCI-004494-255	2.93433	MSH2	WT
	GENIE-DFCI-004430-809	2.93433	MSH2	WT
	GENIE-DFCI-005324-1076	2.93433	MSH2	WT
	GENIE-DFCI-005908-1623	2.93433	MSH2	WT
	GENIE-DFCI-003911-1573	2.93433	MSH2	WT
	GENIE-DFCI-005902-3122	2.93433	MSH2	WT
	GENIE-DFCI-004660-899	2.93433	MSH2	WT
	GENIE-DFCI-005252-911	2.93433	MSH2	WT
	GENIE-DFCI-004162-1399	2.93433	MSH2	WT
	GENIE-UCSF-11421-7774T	2.85752	MSH2	WT
	GENIE-UCSF-11936-5430T	2.85752	MSH2	WT
	GENIE-UCSF-2001-2181T	2.85752	MSH2	WT
	GENIE-UCSF-2622-8767T	2.85752	MSH2	WT
	GENIE-UCSF-2623-3793T	2.85752	MSH2	WT
	GENIE-UCSF-673-826T	2.85752	MSH2	mis_benign
	GENIE-UCSF-10557-5585T	2.85752	MSH2	WT
	GENIE-UCSF-10699-0787T	2.85752	MSH2	WT
	GENIE-UCSF-10813-9213T	2.85752	MSH2	WT
	GENIE-UCSF-10814-0157T	2.85752	MSH2	WT
	GENIE-UCSF-11063-5513T	2.85752	MSH2	WT
	GENIE-UCSF-11071-9725T	2.85752	MSH2	WT
	GENIE-UCSF-11084-7282T	2.85752	MSH2	WT
	GENIE-UCSF-11102-6915T	2.85752	MSH2	WT
	GENIE-UCSF-11197-5697T	2.85752	MSH2	WT
	GENIE-UCSF-11377-5959T	2.85752	MSH2	WT
	GENIE-UCSF-11480-8639T	2.85752	MSH2	WT
	GENIE-UCSF-11877-2997T	2.85752	MSH2	WT
	GENIE-UCSF-11879-6704T	2.85752	MSH2	WT
	GENIE-UCSF-11897-5692T	2.85752	MSH2	WT
	GENIE-UCSF-1714-1867T	2.85752	MSH2	WT
	GENIE-UCSF-1834-2001T	2.85752	MSH2	WT
	GENIE-UCSF-1873-2049T	2.85752	MSH2	WT
	GENIE-UCSF-2002-2182T	2.85752	MSH2	WT
	GENIE-UCSF-2289-9120T	2.85752	MSH2	WT
	GENIE-UCSF-2292-5164T	2.85752	MSH2	WT
	GENIE-UCSF-2359-7146T	2.85752	MSH2	WT
	GENIE-UCSF-2438-3496T	2.85752	MSH2	WT
	GENIE-UCSF-2666-8015T	2.85752	MSH2	WT
	GENIE-UCSF-2717-4785T	2.85752	MSH2	WT
	GENIE-UCSF-2750-3917T	2.85752	MSH2	WT
	GENIE-UCSF-2781-0158T	2.85752	MSH2	WT
	GENIE-UCSF-2949-0057T	2.85752	MSH2	WT
	GENIE-UCSF-2973-7132T	2.85752	MSH2	WT
	GENIE-UCSF-3030-3649T	2.85752	MSH2	WT
	GENIE-UCSF-3120-3896T	2.85752	MSH2	WT
	GENIE-UCSF-3166-4978T	2.85752	MSH2	WT
	GENIE-UCSF-3362-0541T	2.85752	MSH2	WT
	GENIE-UCSF-3379-8371T	2.85752	MSH2	WT
	GENIE-UCSF-3393-5977T	2.85752	MSH2	WT
	GENIE-UCSF-3426-4208T	2.85752	MSH2	WT
	GENIE-UCSF-3506-2010T	2.85752	MSH2	WT
	GENIE-UCSF-3597-9718T	2.85752	MSH2	WT
	GENIE-UCSF-3709-0803T	2.85752	MSH2	WT
	GENIE-UCSF-913-1075T	2.85752	MSH2	WT
	GENIE-MSK-P-0003781-T01-IM5	2.84269	MSH2	WT
	GENIE-MSK-P-0012830-T01-IM5	2.84269	MSH2	WT
	GENIE-MSK-P-0003805-T01-IM5	2.84269	MSH2	WT
	GENIE-MSK-P-0009711-T01-IM5	2.84269	MSH2	WT
	GENIE-MSK-P-0012902-T01-IM5	2.84269	MSH2	WT
	GENIE-MSK-P-0010635-T01-IM5	2.84269	MSH2	WT
	GENIE-MSK-P-0009612-T01-IM5	2.84269	MSH2	WT
	GENIE-MSK-P-0006846-T01-IM5	2.84269	MSH2	WT
	GENIE-MSK-P-0007503-T01-IM5	2.84269	MSH2	WT
	GENIE-MSK-P-0003350-T01-IM5	2.84269	MSH2	WT
	GENIE-MSK-P-0005912-T01-IM5	2.84269	MSH2	WT
	GENIE-MSK-P-0009449-T01-IM5	2.84269	MSH2	WT
	GENIE-MSK-P-0008166-T01-IM5	2.84269	MSH2	WT
	GENIE-MSK-P-0006970-T02-IM5	2.84269	MSH2	WT
	GENIE-MSK-P-0013726-T01-IM5	2.84269	MSH2	WT
	GENIE-MSK-P-0013294-T01-IM5	2.84269	MSH2	WT
	GENIE-MSK-P-0004853-T01-IM5	2.84269	MSH2	WT
	GENIE-MSK-P-0012360-T01-IM5	2.84269	MSH2	WT
	GENIE-MSK-P-0009436-T01-IM5	2.84269	MSH2	WT
	GENIE-MSK-P-0010344-T01-IM5	2.84269	MSH2	WT
	GENIE-MSK-P-0005113-T01-IM5	2.84269	MSH2	WT
	GENIE-MSK-P-0012904-T01-IM5	2.84269	MSH2	WT
	GENIE-MSK-P-0004119-T01-IM5	2.84269	MSH2	WT
	GENIE-MSK-P-0009634-T01-IM5	2.84269	MSH2	WT
	GENIE-MSK-P-0003850-T01-IM5	2.84269	MSH2	WT
	GENIE-MSK-P-0012689-T01-IM5	2.84269	MSH2	WT
	GENIE-MSK-P-0003360-T01-IM5	2.84269	MSH2	WT
	GENIE-MSK-P-0007989-T01-IM5	2.84269	MSH2	WT
	GENIE-MSK-P-0012637-T01-IM5	2.84269	MSH2	WT
	GENIE-MSK-P-0003128-T01-IM5	2.84269	MSH2	WT
	GENIE-MSK-P-0003567-T01-IM5	2.84269	MSH2	WT
	GENIE-MSK-P-0009201-T01-IM5	2.84269	MSH2	WT
	GENIE-MSK-P-0013580-T01-IM5	2.84269	MSH2	WT
	GENIE-MSK-P-0010336-T01-IM5	2.84269	MSH2	WT
	GENIE-MSK-P-0013204-T01-IM5	2.84269	MSH2	WT
	GENIE-MSK-P-0007780-T01-IM5	2.84269	MSH2	WT
	GENIE-MSK-P-0005615-T02-IM5	2.84269	MSH2	WT
	GENIE-MSK-P-0005603-T01-IM5	2.84269	MSH2	WT
	GENIE-MSK-P-0005299-T01-IM5	2.84269	MSH2	WT
	GENIE-MSK-P-0005701-T01-IM5	2.84269	MSH2	WT
	GENIE-MSK-P-0004849-T01-IM5	2.84269	MSH2	WT
	GENIE-MSK-P-0006182-T01-IM5	2.84269	MSH2	WT
	GENIE-MSK-P-0011401-T01-IM5	2.84269	MSH2	WT
	GENIE-MSK-P-0010302-T01-IM5	2.84269	MSH2	WT
	GENIE-MSK-P-0005477-T01-IM5	2.84269	MSH2	WT
	GENIE-MSK-P-0003068-T01-IM5	2.84269	MSH2	WT
	GENIE-MSK-P-0004609-T01-IM5	2.84269	MSH2	WT
	GENIE-MSK-P-0006441-T01-IM5	2.84269	MSH2	WT
	GENIE-MSK-P-0013074-T01-IM5	2.84269	MSH2	WT
	GENIE-MSK-P-0003456-T01-IM5	2.84269	MSH2	WT
	GENIE-MSK-P-0010970-T01-IM5	2.84269	MSH2	WT
	GENIE-MSK-P-0009320-T01-IM5	2.84269	MSH2	WT
	GENIE-MSK-P-0013852-T01-IM5	2.84269	MSH2	WT
	GENIE-MSK-P-0004971-T01-IM5	2.84269	MSH2	WT
	GENIE-MSK-P-0013576-T01-IM5	2.84269	MSH2	WT
	GENIE-MSK-P-0013673-T01-IM5	2.84269	MSH2	WT
	GENIE-MSK-P-0010911-T01-IM5	2.84269	MSH2	WT
	GENIE-MSK-P-0001843-T02-IM5	2.84269	MSH2	WT
	GENIE-MSK-P-0007917-T01-IM5	2.84269	MSH2	WT
	GENIE-MSK-P-0003694-T01-IM5	2.84269	MSH2	WT
	GENIE-DFCI-036488-74601	2.7701	MSH2	mis_benign
	GENIE-DFCI-090191-266252	2.7701	MSH2	trunc
	GENIE-DFCI-111071-571510	2.7701	MSH2	WT
	GENIE-DFCI-137417-1304546	2.7701	MSH2	mis_pathogenic
	GENIE-DFCI-137854-1304387	2.7701	MSH2	WT
	GENIE-DFCI-152575-2149771	2.7701	MSH2	WT
	GENIE-DFCI-168878-1787066	2.7701	MSH2	WT
	GENIE-DFCI-169292-1845013	2.7701	MSH2	WT
	GENIE-DFCI-169729-1903598	2.7701	MSH2	WT
	GENIE-DFCI-170636-2089908	2.7701	MSH2	trunc
	GENIE-DFCI-170642-2089966	2.7701	MSH2	WT
	GENIE-DFCI-171947-2394111	2.7701	MSH2	WT
	GENIE-DFCI-181529-2774649	2.7701	MSH2	WT
	GENIE-DFCI-201987-2774351	2.7701	MSH2	WT
	GENIE-DFCI-269277-3676162	2.7701	MSH2	WT
	GENIE-DFCI-269295-3704923	2.7701	MSH2	WT
	GENIE-DFCI-296340-3764145	2.7701	MSH2	WT
	GENIE-DFCI-448952-4515581	2.7701	MSH2	mis_benign
	GENIE-DFCI-492590-5071635	2.7701	MSH2	WT
	GENIE-DFCI-510125-4965371	2.7701	MSH2	WT
	GENIE-DFCI-513965-5066072	2.7701	MSH2	WT
	GENIE-DFCI-617166-5886144	2.7701	MSH2	WT
	GENIE-DFCI-619073-6177266	2.7701	MSH2	WT
	GENIE-DFCI-626548-6563143	2.7701	MSH2	WT
	GENIE-DFCI-636739-6547710	2.7701	MSH2	mis_benign
	GENIE-DFCI-091488-350104	2.7701	MSH2	WT
	GENIE-DFCI-108813-571520	2.7701	MSH2	WT
	GENIE-DFCI-108851-617509	2.7701	MSH2	WT
	GENIE-DFCI-091526-350241	2.7701	MSH2	WT
	GENIE-DFCI-090556-299003	2.7701	MSH2	WT
	GENIE-DFCI-090531-282611	2.7701	MSH2	WT
	GENIE-DFCI-093441-350684	2.7701	MSH2	WT
	GENIE-DFCI-095222-526558	2.7701	MSH2	WT
	GENIE-DFCI-134718-1099567	2.7701	MSH2	WT
	GENIE-DFCI-107529-480526	2.7701	MSH2	WT
	GENIE-DFCI-110222-663825	2.7701	MSH2	WT
	GENIE-DFCI-110234-757129	2.7701	MSH2	WT
	GENIE-DFCI-099375-5689654	2.7701	MSH2	WT
	GENIE-DFCI-090892-332543	2.7701	MSH2	WT
	GENIE-DFCI-109756-571734	2.7701	MSH2	WT
	GENIE-DFCI-111528-663855	2.7701	MSH2	WT
	GENIE-DFCI-092149-350419	2.7701	MSH2	WT
	GENIE-DFCI-613715-6038315	2.7701	MSH2	WT
	GENIE-DFCI-109804-526330	2.7701	MSH2	WT
	GENIE-DFCI-091212-349773	2.7701	MSH2	WT
	GENIE-DFCI-111053-526396	2.7701	MSH2	WT
	GENIE-DFCI-095320-526168	2.7701	MSH2	WT
	GENIE-DFCI-117953-805163	2.7701	MSH2	WT
	GENIE-DFCI-037382-74602	2.7701	MSH2	WT
	GENIE-DFCI-042922-203355	2.7701	MSH2	WT
	GENIE-DFCI-035836-116400	2.7701	MSH2	WT
	GENIE-DFCI-089558-298726	2.7701	MSH2	WT
	GENIE-DFCI-089527-266333	2.7701	MSH2	WT
	GENIE-DFCI-108805-436886	2.7701	MSH2	WT
	GENIE-DFCI-053233-173691	2.7701	MSH2	WT
	GENIE-DFCI-050996-234045	2.7701	MSH2	WT
	GENIE-DFCI-050987-234095	2.7701	MSH2	WT
	GENIE-DFCI-036603-74688	2.7701	MSH2	WT
	GENIE-DFCI-051029-218946	2.7701	MSH2	WT
	GENIE-DFCI-162765-1903390	2.7701	MSH2	WT
	GENIE-DFCI-287636-3794780	2.7701	MSH2	WT
	GENIE-DFCI-231902-3308557	2.7701	MSH2	WT
	GENIE-DFCI-092695-282641	2.7701	MSH2	WT
	GENIE-DFCI-053481-203389	2.7701	MSH2	WT
	GENIE-DFCI-037007-88508	2.7701	MSH2	WT
	GENIE-DFCI-357871-4036330	2.7701	MSH2	WT
	GENIE-DFCI-519810-5144282	2.7701	MSH2	WT
	GENIE-DFCI-520721-5107856	2.7701	MSH2	WT
	GENIE-DFCI-644306-6574684	2.7701	MSH2	WT
	GENIE-DFCI-006874-4220082	2.7701	MSH2	WT
	GENIE-DFCI-517109-4997441	2.7701	MSH2	WT
	GENIE-DFCI-558622-5472218	2.7701	MSH2	WT
	GENIE-DFCI-617627-5886233	2.7701	MSH2	WT
	GENIE-DFCI-631820-6431973	2.7701	MSH2	WT
	GENIE-DFCI-326272-3914251	2.7701	MSH2	WT
	GENIE-DFCI-379345-4192065	2.7701	MSH2	WT
	GENIE-DFCI-449838-4415231	2.7701	MSH2	WT
	GENIE-DFCI-516850-4918499	2.7701	MSH2	WT
	GENIE-DFCI-582993-5390902	2.7701	MSH2	WT
	GENIE-DFCI-636942-6567847	2.7701	MSH2	WT
	GENIE-DFCI-449948-4776426	2.7701	MSH2	WT
	GENIE-DFCI-517088-4928579	2.7701	MSH2	WT
	GENIE-DFCI-619248-5621758	2.7701	MSH2	WT
	GENIE-DFCI-617162-5809545	2.7701	MSH2	WT
	GENIE-DFCI-296391-3764422	2.7701	MSH2	WT
	GENIE-DFCI-326389-3914193	2.7701	MSH2	WT
	GENIE-DFCI-417715-4288785	2.7701	MSH2	WT
	GENIE-DFCI-449856-4548900	2.7701	MSH2	WT
	GENIE-DFCI-517376-4921035	2.7701	MSH2	WT
	GENIE-DFCI-517387-5001335	2.7701	MSH2	WT
	GENIE-DFCI-618989-5619881	2.7701	MSH2	WT
	GENIE-DFCI-626083-6594473	2.7701	MSH2	WT
	GENIE-DFCI-650685-6601470	2.7701	MSH2	WT
	GENIE-DFCI-378761-4036370	2.7701	MSH2	WT
	GENIE-DFCI-450125-4451712	2.7701	MSH2	WT
	GENIE-DFCI-448617-4445428	2.7701	MSH2	WT
	GENIE-DFCI-517406-4962041	2.7701	MSH2	WT
	GENIE-DFCI-582989-5347375	2.7701	MSH2	WT
	GENIE-DFCI-635403-6311959	2.7701	MSH2	WT
	GENIE-DFCI-272888-3824512	2.7701	MSH2	WT
	GENIE-DFCI-517654-5000954	2.7701	MSH2	WT
	GENIE-DFCI-658892-6271110	2.7701	MSH2	WT
	GENIE-DFCI-354828-4004665	2.7701	MSH2	WT
	GENIE-DFCI-616670-5838653	2.7701	MSH2	WT
	GENIE-DFCI-616670-5810774	2.7701	MSH2	WT
	GENIE-DFCI-694654-6726064	2.7701	MSH2	WT
	GENIE-DFCI-625839-6659977	2.7701	MSH2	WT
	GENIE-DFCI-268761-3617206	2.7701	MSH2	WT
	GENIE-DFCI-269229-3617184	2.7701	MSH2	WT
	GENIE-DFCI-242957-3617205	2.7701	MSH2	WT
	GENIE-DFCI-269239-3676133	2.7701	MSH2	WT
	GENIE-DFCI-296575-3854491	2.7701	MSH2	WT
	GENIE-DFCI-448218-4789891	2.7701	MSH2	WT
	GENIE-DFCI-416972-4318874	2.7701	MSH2	WT
	GENIE-DFCI-448527-4817549	2.7701	MSH2	WT
	GENIE-DFCI-617341-5878933	2.7701	MSH2	WT
	GENIE-DFCI-635967-6643174	2.7701	MSH2	WT
	GENIE-DFCI-269246-3646399	2.7701	MSH2	WT
	GENIE-DFCI-417043-4384568	2.7701	MSH2	WT
	GENIE-DFCI-448674-4790121	2.7701	MSH2	WT
	GENIE-DFCI-634536-6383635	2.7701	MSH2	WT
	GENIE-DFCI-682269-6761348	2.7701	MSH2	WT
	GENIE-DFCI-269247-3646376	2.7701	MSH2	WT
	GENIE-DFCI-616969-5801570	2.7701	MSH2	WT
	GENIE-DFCI-652744-6417331	2.7701	MSH2	WT
	GENIE-DFCI-269278-3733766	2.7701	MSH2	WT
	GENIE-DFCI-449591-4652470	2.7701	MSH2	WT
	GENIE-DFCI-516356-4925920	2.7701	MSH2	WT
	GENIE-DFCI-269271-3676163	2.7701	MSH2	WT
	GENIE-DFCI-380494-4067316	2.7701	MSH2	WT
	GENIE-DFCI-448806-4443250	2.7701	MSH2	WT
	GENIE-DFCI-448818-4514855	2.7701	MSH2	WT
	GENIE-DFCI-552084-5144284	2.7701	MSH2	WT
	GENIE-DFCI-619285-6225619	2.7701	MSH2	WT
	GENIE-DFCI-662897-6536673	2.7701	MSH2	WT
	GENIE-DFCI-628044-6633182	2.7701	MSH2	WT
	GENIE-DFCI-380544-4036363	2.7701	MSH2	WT
	GENIE-DFCI-326261-3914363	2.7701	MSH2	WT
	GENIE-DFCI-416821-4256691	2.7701	MSH2	WT
	GENIE-DFCI-582774-5543728	2.7701	MSH2	WT
	GENIE-DFCI-619291-6224046	2.7701	MSH2	WT
	GENIE-DFCI-700334-6772815	2.7701	MSH2	WT
	GENIE-DFCI-354609-3936831	2.7701	MSH2	WT
	GENIE-DFCI-449055-4549467	2.7701	MSH2	WT
	GENIE-DFCI-582739-5283458	2.7701	MSH2	WT
	GENIE-DFCI-687862-6785772	2.7701	MSH2	WT
	GENIE-DFCI-416892-4288831	2.7701	MSH2	WT
	GENIE-DFCI-448946-4511617	2.7701	MSH2	WT
	GENIE-DFCI-450168-4752612	2.7701	MSH2	WT
	GENIE-DFCI-617847-5916154	2.7701	MSH2	WT
	GENIE-DFCI-202426-2904530	2.7701	MSH2	WT
	GENIE-DFCI-237182-3170256	2.7701	MSH2	WT
	GENIE-DFCI-168017-1672099	2.7701	MSH2	WT
	GENIE-DFCI-169748-1903579	2.7701	MSH2	WT
	GENIE-DFCI-168439-1672272	2.7701	MSH2	WT
	GENIE-DFCI-219743-3170260	2.7701	MSH2	WT
	GENIE-DFCI-236281-3238871	2.7701	MSH2	WT
	GENIE-DFCI-225750-3377367	2.7701	MSH2	WT
	GENIE-DFCI-619488-6223964	2.7701	MSH2	WT
	GENIE-DFCI-202474-2904509	2.7701	MSH2	WT
	GENIE-DFCI-236303-3170360	2.7701	MSH2	WT
	GENIE-DFCI-236252-3170335	2.7701	MSH2	WT
	GENIE-DFCI-202472-2970344	2.7701	MSH2	WT
	GENIE-DFCI-236314-3170242	2.7701	MSH2	WT
	GENIE-DFCI-241101-3446433	2.7701	MSH2	WT
	GENIE-DFCI-169810-2089864	2.7701	MSH2	WT
	GENIE-DFCI-171539-2332145	2.7701	MSH2	WT
	GENIE-DFCI-237561-3308568	2.7701	MSH2	WT
	GENIE-DFCI-174550-1962324	2.7701	MSH2	WT
	GENIE-DFCI-170254-2089941	2.7701	MSH2	WT
	GENIE-DFCI-181852-2646573	2.7701	MSH2	WT
	GENIE-DFCI-181133-2839124	2.7701	MSH2	WT
	GENIE-DFCI-168925-1787057	2.7701	MSH2	WT
	GENIE-DFCI-169318-1787038	2.7701	MSH2	WT
	GENIE-DFCI-296582-3854394	2.7701	MSH2	WT
	GENIE-DFCI-202825-3036077	2.7701	MSH2	WT
	GENIE-DFCI-237633-3306605	2.7701	MSH2	WT
	GENIE-DFCI-169322-1845082	2.7701	MSH2	WT
	GENIE-DFCI-202045-2774464	2.7701	MSH2	WT
	GENIE-DFCI-236264-3239011	2.7701	MSH2	WT
	GENIE-DFCI-132200-1358829	2.7701	MSH2	WT
	GENIE-DFCI-202854-3036153	2.7701	MSH2	WT
	GENIE-DFCI-132194-2089860	2.7701	MSH2	WT
	GENIE-DFCI-132207-1358758	2.7701	MSH2	WT
	GENIE-DFCI-171092-2210617	2.7701	MSH2	WT
	GENIE-DFCI-168016-1615426	2.7701	MSH2	WT
	GENIE-DFCI-171089-2210612	2.7701	MSH2	WT
	GENIE-UCSF-12325-6309T	2.63387	MSH2	WT
	GENIE-UCSF-12501-4496T	2.63387	MSH2	WT
	GENIE-UCSF-13551-9856T	2.63387	MSH2	WT
	GENIE-UCSF-13994-0022T	2.63387	MSH2	WT
	GENIE-UCSF-16419-7851T	2.63387	MSH2	WT
	GENIE-UCSF-16587-9005T	2.63387	MSH2	WT
	GENIE-UCSF-495811-50070T	2.63387	MSH2	WT
	GENIE-UCSF-504630-49379T	2.63387	MSH2	WT
	GENIE-UCSF-784370-56299T	2.63387	MSH2	WT
	GENIE-UCSF-784846-23037T	2.63387	MSH2	WT
	GENIE-UCSF-784901-07565T	2.63387	MSH2	WT
	GENIE-UCSF-786340-54453T	2.63387	MSH2	WT
	GENIE-UCSF-12736-0964T	2.63387	MSH2	WT
	GENIE-UCSF-12794-9771T	2.63387	MSH2	WT
	GENIE-UCSF-12942-2697T	2.63387	MSH2	WT
	GENIE-UCSF-12946-7884T	2.63387	MSH2	WT
	GENIE-UCSF-12980-2423T	2.63387	MSH2	WT
	GENIE-UCSF-13104-2915T	2.63387	MSH2	WT
	GENIE-UCSF-13214-0371T	2.63387	MSH2	WT
	GENIE-UCSF-13221-6077T	2.63387	MSH2	WT
	GENIE-UCSF-13761-5046T	2.63387	MSH2	WT
	GENIE-UCSF-14233-7913T	2.63387	MSH2	WT
	GENIE-UCSF-14244-6623T	2.63387	MSH2	WT
	GENIE-UCSF-14345-4277T	2.63387	MSH2	WT
	GENIE-UCSF-14541-2590T	2.63387	MSH2	WT
	GENIE-UCSF-14571-6216T	2.63387	MSH2	WT
	GENIE-UCSF-15082-2530T	2.63387	MSH2	WT
	GENIE-UCSF-15234-5805T	2.63387	MSH2	WT
	GENIE-UCSF-15448-9336T	2.63387	MSH2	WT
	GENIE-UCSF-15627-7268T	2.63387	MSH2	WT
	GENIE-UCSF-15628-4890T	2.63387	MSH2	WT
	GENIE-UCSF-15691-7065T	2.63387	MSH2	WT
	GENIE-UCSF-16165-0068T	2.63387	MSH2	WT
	GENIE-UCSF-16276-6577T	2.63387	MSH2	WT
	GENIE-UCSF-179967-6079T	2.63387	MSH2	WT
	GENIE-UCSF-208589-3547T	2.63387	MSH2	WT
	GENIE-UCSF-217590-3891T	2.63387	MSH2	WT
	GENIE-UCSF-230161-0760T	2.63387	MSH2	WT
	GENIE-UCSF-270727-7457T	2.63387	MSH2	WT
	GENIE-UCSF-31493-1689T	2.63387	MSH2	WT
	GENIE-UCSF-428457-65717T	2.63387	MSH2	WT
	GENIE-UCSF-450023-30468T	2.63387	MSH2	WT
	GENIE-UCSF-512434-74768T	2.63387	MSH2	WT
	GENIE-UCSF-629244-46432T	2.63387	MSH2	WT
	GENIE-UCSF-76584-2319T	2.63387	MSH2	WT
	GENIE-UCSF-782368-09596T	2.63387	MSH2	WT
	GENIE-UCSF-782476-52038T	2.63387	MSH2	WT
	GENIE-UCSF-782536-32420T	2.63387	MSH2	WT
	GENIE-UCSF-782613-39735T	2.63387	MSH2	WT
	GENIE-UCSF-783046-39847T	2.63387	MSH2	WT
	GENIE-UCSF-783060-62877T	2.63387	MSH2	WT
	GENIE-UCSF-783257-44666T	2.63387	MSH2	WT
	GENIE-UCSF-783261-82520T	2.63387	MSH2	WT
	GENIE-UCSF-783394-41116T	2.63387	MSH2	WT
	GENIE-UCSF-783562-33729T	2.63387	MSH2	WT
	GENIE-UCSF-784094-08219T	2.63387	MSH2	WT
	GENIE-UCSF-784539-75179T	2.63387	MSH2	WT
	GENIE-UCSF-784765-55738T	2.63387	MSH2	WT
	GENIE-UCSF-785171-73553T	2.63387	MSH2	WT
	GENIE-UCSF-785714-70087T	2.63387	MSH2	WT
	GENIE-UCSF-785832-84443T	2.63387	MSH2	WT
	GENIE-UCSF-786345-14826T	2.63387	MSH2	WT
	GENIE-UCSF-786541-33207T	2.63387	MSH2	WT
	GENIE-UCSF-786918-18548T	2.63387	MSH2	WT
	GENIE-DFCI-007085-5130	2.60459	MSH2	WT
	GENIE-DFCI-008373-5777	2.60459	MSH2	WT
	GENIE-DFCI-008650-6517	2.60459	MSH2	WT
	GENIE-DFCI-010765-9275	2.60459	MSH2	WT
	GENIE-DFCI-009537-8291	2.60459	MSH2	WT
	GENIE-DFCI-023398-22157	2.60459	MSH2	WT
	GENIE-DFCI-010358-9939	2.60459	MSH2	WT
	GENIE-DFCI-007218-5993	2.60459	MSH2	WT
	GENIE-DFCI-010425-9769	2.60459	MSH2	WT
	GENIE-DFCI-011548-10766	2.60459	MSH2	WT
	GENIE-DFCI-011594-11316	2.60459	MSH2	WT
	GENIE-DFCI-001662-10779	2.60459	MSH2	WT
	GENIE-DFCI-009207-6532	2.60459	MSH2	WT
	GENIE-DFCI-051664-61634	2.60459	MSH2	WT
	GENIE-DFCI-008255-5077	2.60459	MSH2	WT
	GENIE-DFCI-009081-6592	2.60459	MSH2	WT
	GENIE-DFCI-011554-11326	2.60459	MSH2	WT
	GENIE-DFCI-011634-11469	2.60459	MSH2	WT
	GENIE-DFCI-008176-10786	2.60459	MSH2	WT
	GENIE-DFCI-010192-9910	2.60459	MSH2	WT
	GENIE-DFCI-008370-5821	2.60459	MSH2	WT
	GENIE-DFCI-008044-5931	2.60459	MSH2	WT
	GENIE-DFCI-009345-6404	2.60459	MSH2	WT
	GENIE-DFCI-010695-8418	2.60459	MSH2	WT
	GENIE-DFCI-011309-9722	2.60459	MSH2	WT
	GENIE-DFCI-000810-6304	2.60459	MSH2	WT
	GENIE-DFCI-010249-9224	2.60459	MSH2	WT
	GENIE-DFCI-010217-9197	2.60459	MSH2	WT
	GENIE-DFCI-011381-10111	2.60459	MSH2	WT
	GENIE-DFCI-010289-9938	2.60459	MSH2	WT
	GENIE-DFCI-011019-10722	2.60459	MSH2	WT
	GENIE-DFCI-009506-8292	2.60459	MSH2	WT
	GENIE-DFCI-002875-10477	2.60459	MSH2	WT
	GENIE-DFCI-011013-11516	2.60459	MSH2	WT
	GENIE-DFCI-011703-11824	2.60459	MSH2	WT
	GENIE-DFCI-011720-11318	2.60459	MSH2	WT
	GENIE-DFCI-006249-3725	2.60459	MSH2	WT
	GENIE-DFCI-003071-10984	2.60459	MSH2	WT
	GENIE-DFCI-003863-9142	2.60459	MSH2	WT
	GENIE-DFCI-007380-4127	2.60459	MSH2	WT
	GENIE-DFCI-006791-3640	2.60459	MSH2	WT
	GENIE-DFCI-006988-4575	2.60459	MSH2	WT
	GENIE-MSK-P-0003781-T02-IM6	2.56179	MSH2	WT
	GENIE-MSK-P-0027980-T01-IM6	2.56179	MSH2	mis_pathogenic
	GENIE-MSK-P-0031276-T01-IM6	2.56179	MSH2	WT
	GENIE-MSK-P-0034513-T01-IM6	2.56179	MSH2	WT
	GENIE-MSK-P-0053658-T01-IM6	2.56179	MSH2	WT
	GENIE-MSK-P-0037112-T01-IM6	2.56179	MSH2	WT
	GENIE-MSK-P-0051871-T01-IM6	2.56179	MSH2	WT
	GENIE-MSK-P-0036504-T01-IM6	2.56179	MSH2	WT
	GENIE-MSK-P-0037496-T01-IM6	2.56179	MSH2	WT
	GENIE-MSK-P-0051739-T01-IM6	2.56179	MSH2	WT
	GENIE-MSK-P-0027502-T01-IM6	2.56179	MSH2	WT
	GENIE-MSK-P-0016116-T01-IM6	2.56179	MSH2	WT
	GENIE-MSK-P-0036991-T01-IM6	2.56179	MSH2	WT
	GENIE-MSK-P-0031834-T01-IM6	2.56179	MSH2	WT
	GENIE-MSK-P-0057724-T01-IM6	2.56179	MSH2	WT
	GENIE-MSK-P-0017789-T01-IM6	2.56179	MSH2	WT
	GENIE-MSK-P-0041195-T01-IM6	2.56179	MSH2	WT
	GENIE-MSK-P-0039351-T02-IM6	2.56179	MSH2	WT
	GENIE-MSK-P-0058400-T01-IM6	2.56179	MSH2	WT
	GENIE-MSK-P-0022331-T01-IM6	2.56179	MSH2	WT
	GENIE-MSK-P-0052220-T01-IM6	2.56179	MSH2	WT
	GENIE-MSK-P-0044958-T01-IM6	2.56179	MSH2	WT
	GENIE-MSK-P-0057880-T01-IM6	2.56179	MSH2	WT
	GENIE-MSK-P-0039621-T01-IM6	2.56179	MSH2	WT
	GENIE-MSK-P-0014759-T01-IM6	2.56179	MSH2	WT
	GENIE-MSK-P-0015216-T01-IM6	2.56179	MSH2	WT
	GENIE-MSK-P-0030547-T01-IM6	2.56179	MSH2	WT
	GENIE-MSK-P-0046925-T02-IM6	2.56179	MSH2	WT
	GENIE-MSK-P-0018449-T01-IM6	2.56179	MSH2	WT
	GENIE-MSK-P-0030997-T01-IM6	2.56179	MSH2	WT
	GENIE-MSK-P-0022032-T01-IM6	2.56179	MSH2	WT
	GENIE-MSK-P-0022993-T01-IM6	2.56179	MSH2	WT
	GENIE-MSK-P-0019603-T01-IM6	2.56179	MSH2	WT
	GENIE-MSK-P-0043097-T01-IM6	2.56179	MSH2	WT
	GENIE-MSK-P-0021662-T01-IM6	2.56179	MSH2	WT
	GENIE-MSK-P-0026156-T01-IM6	2.56179	MSH2	WT
	GENIE-MSK-P-0039068-T01-IM6	2.56179	MSH2	WT
	GENIE-MSK-P-0022938-T01-IM6	2.56179	MSH2	WT
	GENIE-MSK-P-0022918-T01-IM6	2.56179	MSH2	WT
	GENIE-MSK-P-0019596-T01-IM6	2.56179	MSH2	WT
	GENIE-MSK-P-0040979-T01-IM6	2.56179	MSH2	WT
	GENIE-MSK-P-0015424-T01-IM6	2.56179	MSH2	WT
	GENIE-MSK-P-0043906-T01-IM6	2.56179	MSH2	WT
	GENIE-MSK-P-0031510-T01-IM6	2.56179	MSH2	WT
	GENIE-MSK-P-0000818-T02-IM6	2.56179	MSH2	WT
	GENIE-MSK-P-0042344-T01-IM6	2.56179	MSH2	WT
	GENIE-MSK-P-0054245-T01-IM6	2.56179	MSH2	WT
	GENIE-MSK-P-0054947-T02-IM6	2.56179	MSH2	WT
	GENIE-MSK-P-0047051-T01-IM6	2.56179	MSH2	WT
	GENIE-MSK-P-0039501-T01-IM6	2.56179	MSH2	WT
	GENIE-MSK-P-0041965-T01-IM6	2.56179	MSH2	WT
	GENIE-MSK-P-0040356-T01-IM6	2.56179	MSH2	WT
	GENIE-MSK-P-0021666-T01-IM6	2.56179	MSH2	WT
	GENIE-MSK-P-0019643-T01-IM6	2.56179	MSH2	WT
	GENIE-MSK-P-0023566-T01-IM6	2.56179	MSH2	WT
	GENIE-MSK-P-0030101-T01-IM6	2.56179	MSH2	WT
	GENIE-MSK-P-0021420-T01-IM6	2.56179	MSH2	WT
	GENIE-MSK-P-0040543-T01-IM6	2.56179	MSH2	WT
	GENIE-MSK-P-0019375-T01-IM6	2.56179	MSH2	WT
	GENIE-MSK-P-0029592-T01-IM6	2.56179	MSH2	WT
	GENIE-MSK-P-0053370-T01-IM6	2.56179	MSH2	WT
	GENIE-MSK-P-0016395-T01-IM6	2.56179	MSH2	WT
	GENIE-MSK-P-0039903-T01-IM6	2.56179	MSH2	WT
	GENIE-MSK-P-0015194-T02-IM6	2.56179	MSH2	WT
	GENIE-MSK-P-0025221-T01-IM6	2.56179	MSH2	WT
	GENIE-MSK-P-0036055-T02-IM6	2.56179	MSH2	WT
	GENIE-MSK-P-0049386-T01-IM6	2.56179	MSH2	WT
	GENIE-MSK-P-0020872-T01-IM6	2.56179	MSH2	WT
	GENIE-MSK-P-0019147-T01-IM6	2.56179	MSH2	WT
	GENIE-MSK-P-0037876-T01-IM6	2.56179	MSH2	WT
	GENIE-MSK-P-0015584-T01-IM6	2.56179	MSH2	WT
	GENIE-MSK-P-0036161-T01-IM6	2.56179	MSH2	WT
	GENIE-MSK-P-0046536-T01-IM6	2.56179	MSH2	WT
	GENIE-MSK-P-0015423-T01-IM6	2.56179	MSH2	WT
	GENIE-MSK-P-0057932-T01-IM6	2.56179	MSH2	WT
	GENIE-MSK-P-0049502-T01-IM6	2.56179	MSH2	WT
	GENIE-MSK-P-0021207-T01-IM6	2.56179	MSH2	WT
	GENIE-MSK-P-0053460-T01-IM6	2.56179	MSH2	WT
	GENIE-MSK-P-0034099-T01-IM6	2.56179	MSH2	WT
	GENIE-MSK-P-0043247-T02-IM6	2.56179	MSH2	WT
	GENIE-MSK-P-0041066-T03-IM6	2.56179	MSH2	WT
	GENIE-MSK-P-0025281-T01-IM6	2.56179	MSH2	WT
	GENIE-MSK-P-0047386-T01-IM6	2.56179	MSH2	WT
	GENIE-MSK-P-0032692-T02-IM6	2.56179	MSH2	WT
	GENIE-MSK-P-0027432-T01-IM6	2.56179	MSH2	WT
	GENIE-MSK-P-0043068-T01-IM6	2.56179	MSH2	WT
	GENIE-MSK-P-0039298-T01-IM6	2.56179	MSH2	WT
	GENIE-MSK-P-0016823-T01-IM6	2.56179	MSH2	WT
[truncated: 12,969 more rows]

## Sheet: Fig1E
	gene_name	frequency_normal	frequency_hypermutation	frequency_ultrahypermutation
	MSH2	0.571429	0.428571	0
	MSH6	0.606061	0.30303	0.0909091
	MLH1	0.740741	0.111111	0.148148
	PMS2	0.9	0.1	0

## Sheet: Fig2B
	Days elapsed	Msh2 +/+	Msh2 +/-	Msh2 -/-	Msh6+/-	Msh6-/-	Sex
	34	1					F
	42	1					F
	153	0					F
	153	0					F
	151	0					F
	69	1					M
	153	0					M
	153	0					M
	48	1					M
	41	1					F
	90	1					M
	42	1					M
	85	1					M
	90	1					M
	78	1					M
	55		1				F
	22		1				M
	153		0				M
	53		1				M
	107		1				M
	52		1				F
	39		1				F
	147		1				F
	153		0				F
	44		1				F
	33		1				F
	52		1				M
	52		1				F
	81		1				M
	79		1				M
	65		1				M
	90		1				M
	87		1				M
	80		1				F
	90		1				F
	78		1				F
	22			1			M
	22			1			M
	78			1			M
	103			1			M
	48			1			M
	49			1			F
	50			1			M
	33			1			F
	67			1			F
	68			1			F
	52			1			F
	79			1			F
	31				1		M
	35				1		M
	39				1		F
	49				1		F
	51				1		F
	67				1		M
	61				1		F
	150				1		F
	150				0		M
	150				1		M
	36					1	F
	38					1	M
	47					1	F
	48					1	F
	75					1	M
	90					1	M
	66					1	M
	67					1	F
	114					1	F
	105					1	M
	95					1	M
	113					1	F
	131					1	M
	150					1	F

## Sheet: Fig2D
		2	3	early 4	4
	Ntv-a; Msh2+/+	27	27	18	27
	Ntv-a; Msh2+/-	16.7	41.7	16.7	25
	Ntv-a; Msh2-/-	0	0	16.7	83.3
	Ntv-a; Msh6+/-	22.22	0	66.66	11.11
	Ntv-a; Msh6-/-	22.22	0	44.44	33.33

## Sheet: Fig2E
	Days elapsed	Msh2 +/+	Msh2 +/-	Msh2 -/-	Sex
	67	1			M
	82	1			M
	67	1			M
	90	0			F
	90	0			M
	63	1			M
	90	0			M
	90	0			M
	90	0			F
	49	1			M
	64	1			F
	54	1			M
	60	1			M
	60	1			M
	90	0			F
	64	1			F
	69	1			F
	55	1			F
	50		1		F
	58		1		M
	60		1		M
	90		0		F
	45		1		M
	55		1		M
	66		1		M
	68		1		M
	46		1		M
	82		1		M
	52			1	F
	49			1	F
	49			1	F
	68			1	M
	66			1	F
	60			1	M
	48			1	M
	46			1	F
	90			0	F
		2	3	early 4	4
	Ntv-a; Msh2+/+	0	40	0	60
	Ntv-a; Msh2+/-	0	0	33.3	66.7
	Ntv-a; Msh2-/-	0	11.11	55.55	33.33

## Sheet: Fig2F
	Days elapsed	Msh2 +/+	Msh2 +/-	Msh2 -/-	Sex
	36	1			M
	39	1			M
	61	0			M
	34	1			F
	61	0			F
	61	0			M
	43	1			M
	25	1			F
	21	1			M
	50	1			M
	32	1			M
	35	1			M
	56	1			F
	40	1			F
	40	1			F
	38	1			M
	34	1			F
	36	1			M
	31	1			M
	28	1			F
	22	1			F
	52	1			F
	52	1			F
	33	1			F
	29	1			M
	28	1			F
	25		1		M
	31		1		F
	33		1		F
	19		1		F
	26		1		F
	31		1		M
	32		1		M
	31		1		M
	28		1		M
	39		1		M
	61		0		F
	31		1		F
	26		1		F
	61		0		F
	61		0		M
	49		1		M
	35		1		F
	33		1		F
	29		1		F
	28		1		M
	31		1		M
	35		1		M
	33		1		F
	33		1		F
	36		1		F
	60		1		M
	60		1		M
	23			1	F
	31			1	M
	37			1	M
	25			1	F
	32			1	F
	32			1	F
	39			1	F
	22			1	F
	27			1	F
		2	3	early 4	4
	Ntv-a; Msh2+/+	14.28	21.42	7.14	57.14
	Ntv-a; Msh2+/-	5	10	15	70
	Ntv-a; Msh2-/-	0	0	33	66.7

## Sheet: Fig2G
	Days elapsed	Msh6+/+	Msh6+/-	Msh6-/-	Sex
	28	1			F
	39	1			F
	37	1			M
	44	1			M
	35	1			M
	37	1			M
	41	1			M
	42	1			M
	43	1			F
	36	1			F
	43	1			F
	25	1			F
	36	1			F
	35	1			M
	46	1			M
	38	1			M
	32	1			M
	48	1			M
	50	1			M
	48	1			M
	37	1			F
	34	1			M
	44	1			M
	42	1			F
	30	1			M
	35	1			M
	27		1		M
	23		1		M
	36		1		M
	28		1		M
	28		1		M
	36		1		M
	23		1		F
	28		1		F
	45		1		F
	47		1		F
	38		1		M
	40		1		M
	29		1		F
	26		1		F
	28		1		F
	31		1		F
	33		1		F
	33		1		F
	25		1		F
	34		1		F
	34		1		M
	38		1		M
	34			1	M
	42			1	M
	52			1	F
	28			1	F
	32			1	M
	27			1	M
	27			1	M
	24			1	M
	32			1	F
	31			1	F
	27			1	M
	31			1	M
		2	3	early 4	4
	Ntv-a; Msh6+/+	0	0	10.52	89.47
	Ntv-a; Msh6+/-	5.55	11.11	11.11	72.22
	Ntv-a; Msh6-/-	0	0	16.66	83.33

[truncated: 76 more sheets: Fig3B, Fig3C, Fig3D, Fig3F, Fig3I, Fig3K, Fig3L, Fig3N, Fig4B, Fig4C, Fig4D, Fig4E, Fig4F, Fig4G, Fig4H, Fig5A, Fig5B, Fig5D, Fig5E, Fig5F …]
